# Supplementary material for: Identifying Hidden Viable Bacterial Taxa in Tropical Forest Soils Using Amplicon Sequencing of Enrichment Cultures
Source: Biology (Basel). 2021 Jun 22;10(7):569. doi: 10.3390/biology10070569 (PMC8301126; doi:10.3390/biology10070569)
Supplement: Supplementary file 1 [file biology-10-00569-s001.zip]

Archive with 4 entries (4 files):
- FigureS1.tif
- TableS1.xlsx
- TableS2.xlsx
- TableS3.xlsx
