# Supplementary material for: Identifying Hidden Viable Bacterial Taxa in Tropical Forest Soils Using Amplicon Sequencing of Enrichment Cultures
Source: Biology (Basel). 2021 Jun 22;10(7):569. doi: 10.3390/biology10070569 (PMC8301126; doi:10.3390/biology10070569)
Supplement: Supplementary file 1 [file biology-10-00569-s001.zip › TableS1.xlsx]

## Sheet: TableS1
Table S1. Rare bacterial OTUs (within a total of 77 bacterial OTUs shared between eDNA and enrichment culture) detected in eDNA sample at different sequencing depths.
OTU_ID (OTUs shared between culture-based and eDNA-based methods	Average relative abundance (%)			Confirm rare OTUs (relative sbundance < 0.1 % at all analysis sequencing depth)
	7724 reads/sample*	9000 reads/sample*	10,000 reads/sample*
Otu00014	0.00215777	0.00222222	0	Yes
Otu00020	0.00215778	0	0	Yes
Otu00022	0.00215778	0	0	Yes
Otu00032	0.00215778	0	0	Yes
Otu00053	0.00215778	0	0	Yes
Otu00054	0.00215778	0.00222222	0	Yes
Otu00573	0.00215778	0.00222222	0.005	Yes
Otu01936	0.00215778	0	0.005	Yes
Otu02402	0.00215778	0.00222222	0.005	Yes
Otu03036	0.00215778	0.00222222	0	Yes
Otu03157	0.00215778	0.00222222	0.005	Yes
Otu00006	0.00431555	0.00222222	0.005	Yes
Otu00013	0.00431555	0.00444444	0.01	Yes
Otu00520	0.00431555	0.00666667	0.01	Yes
Otu01012	0.00431555	0.00666667	0.015	Yes
Otu02001	0.00431555	0.00444444	0.005	Yes
Otu03462	0.00431555	0.00444444	0	Yes
Otu00004	0.00647333	0.00222222	0.005	Yes
Otu02920	0.00647333	0.00888889	0.015	Yes
Otu03220	0.00647333	0.00888889	0	Yes
Otu03363	0.00647333	0.00666667	0	Yes
Otu03847	0.00647333	0.00444444	0.005	Yes
Otu00308	0.00863111	0.00888889	0.01	Yes
Otu01348	0.00863111	0.0155556	0.025	Yes
Otu01597	0.00863111	0.0111111	0.015	Yes
Otu01736	0.00863111	0.00888889	0	Yes
Otu02299	0.00863111	0.00888889	0	Yes
Otu03288	0.00863111	0.00666667	0	Yes
Otu00015	0.0107889	0.0111111	0.005	Yes
Otu00949	0.0107889	0.0133333	0.015	Yes
Otu02013	0.0107889	0.0111111	0	Yes
Otu01991	0.0129467	0.0111111	0.02	Yes
Otu02227	0.0129467	0.0133333	0.005	Yes
Otu01565	0.0151044	0.0155556	0.015	Yes
Otu01439	0.0172622	0.0111111	0.025	Yes
Otu00176	0.01942	0.0222222	0.025	Yes
Otu01230	0.01942	0.0222222	0.03	Yes
Otu01390	0.01942	0.0133333	0.035	Yes
Otu00005	0.01942	0.02	0.01	Yes
Otu00859	0.0215778	0.0244444	0.03	Yes
Otu01051	0.0237355	0.02	0.02	Yes
Otu00003	0.0280511	0.0177778	0.005	Yes
Otu00912	0.0280511	0.0244444	0.035	Yes
Otu00537	0.0280511	0.0222222	0.005	Yes
Otu00780	0.0302089	0.0244444	0.065	Yes
Otu00746	0.0323666	0.0422222	0.04	Yes
Otu00743	0.0323666	0.0355556	0.02	Yes
Otu00682	0.0345244	0.0355556	0.025	Yes
Otu00741	0.0366822	0.0377778	0.02	Yes
Otu00607	0.0409978	0.04	0.03	Yes
Otu00705	0.0431555	0.0333333	0.02	Yes
Otu00198	0.0474711	0.0488889	0.07	Yes
Otu00600	0.0474711	0.0488889	0.045	Yes
Otu00494	0.0539444	0.06	0.06	Yes
Otu00002	0.0561022	0.0111111	0.01	Yes
Otu00322	0.0561022	0.0622222	0.005	Yes
Otu00478	0.05826	0.0533333	0.065	Yes
Otu00001	0.0668911	0.0466667	0.045	Yes
Otu00433	0.0668911	0.0644444	0.02	Yes
Otu00326	0.0841533	0.0711111	0.11	No
Otu00288	0.0949422	0.108889	0.125	NO
Otu00311	0.0949422	0.0888889	0.095	Yes
Otu00244	0.112204	0.124444	0.175	-
Otu00062	0.112204	0.131111	0.09	No
Otu00189	0.166149	0.193333	0.09	No
Otu00164	0.202831	0.202222	0.12	-
Otu00128	0.269722	0.248889	0.355	-
Otu00126	0.293458	0.322222	0.17	-
Otu00106	0.304247	0.304444	0.22	-
Otu00092	0.351718	0.386667	0.355	-
Otu00090	0.371138	0.426667	0.25	-
Otu00056	0.673226	0.642222	0.7	-
Otu00047	0.889004	0.893333	0.925	-
Otu00041	1.04221	0.915556	0.89	-
Otu00030	1.23425	1.27778	1.435	-
Otu00018	2.63033	2.61778	2.67	-
Otu00007	6.01157	5.96667	6.52	-
Number of rare OTUs	62	61	62	60
*The sequecing depth used for downsteam analysis in this study is 7724 reads per sample which reseverd all soil samples (24 sample for total and 6 samples for eDNA). To verify the actual rare bacterial taxa in eDNA-based community, we additionally normal-ized bacterial datasets using different sequencing depths, including 9000 and 10,000 sequence reads/samples. Two and four datasets contained les…
