# Supplementary material for: Identifying Hidden Viable Bacterial Taxa in Tropical Forest Soils Using Amplicon Sequencing of Enrichment Cultures
Source: Biology (Basel). 2021 Jun 22;10(7):569. doi: 10.3390/biology10070569 (PMC8301126; doi:10.3390/biology10070569)
Supplement: Supplementary file 1 [file biology-10-00569-s001.zip › TableS2.xlsx]

## Sheet: TableS2
Table S2. OTUs table shows average relative abundance of all taxa that can be detected by enrichment culture-based amplicon sequencing.
OTU_ID	NA	PCA	TSA	Cultures	eDNA	Phylum	Class	Order	Faminly	Genus	Species
Otu00001	72.2941	55.3815	50.6387	59.4381	0.0668911	Proteobacteria	Gammaproteobacteria	Enterobacteriales	Enterobacteriaceae	Enterobacter	Enterobacter_asburiae
Otu00002	9.03677	15.8208	22.8983	15.9186	0.0561022	Proteobacteria	Gammaproteobacteria	Enterobacteriales	Enterobacteriaceae	Serratia	Serratia_marcescens
Otu00003	5.0643	6.55317	5.65553	5.75767	0.0280511	Proteobacteria	Gammaproteobacteria	Enterobacteriales	Enterobacteriaceae	Enterobacteriaceae_unclassified	Enterobacteriaceae_unclassified
Otu00005	1.7629	4.56586	1.1803	2.50302	0.01942	Firmicutes	Bacilli	Bacillales	Bacillaceae	Bacillus	Bacillus_anthracis
Otu00004	2.26567	2.88711	2.03263	2.39513	0.00647333	Proteobacteria	Gammaproteobacteria	Enterobacteriales	Enterobacteriaceae	Enterobacteriaceae_unclassified	Enterobacteriaceae_unclassified
Otu00006	2.17288	1.63991	1.5536	1.7888	0.00431555	Proteobacteria	Gammaproteobacteria	Enterobacteriales	Enterobacteriaceae	Enterobacter	Enterobacter_unclassified
Otu00009	0.520024	0.789746	0.822113	0.710628	0	Proteobacteria	Gammaproteobacteria	Enterobacteriales	Enterobacteriaceae	Enterobacter	Enterobacter_unclassified
Otu00010	0.304247	0.509235	0.886846	0.566776	0	Proteobacteria	Gammaproteobacteria	Gammaproteobacteria_unclassified	Gammaproteobacteria_unclassified	Gammaproteobacteria_unclassified	Gammaproteobacteria_unclassified
Otu00011	0.207147	0.345244	1.08752	0.546637	0	Proteobacteria	Gammaproteobacteria	Pseudomonadales	Moraxellaceae	Acinetobacter	Acinetobacter_calcoaceticus
Otu00012	0.185569	0.589073	0.787588	0.520743	0	Proteobacteria	Gammaproteobacteria	Gammaproteobacteria_unclassified	Gammaproteobacteria_unclassified	Gammaproteobacteria_unclassified	Gammaproteobacteria_unclassified
Otu00014	0.21362	0.373295	0.778957	0.455291	0.00215778	Proteobacteria	Gammaproteobacteria	Pseudomonadales	Moraxellaceae	Acinetobacter	Acinetobacter_unclassified
Otu00013	0.157518	0.778957	0.42724	0.454572	0.00431555	Proteobacteria	Gammaproteobacteria	Xanthomonadales	Xanthomonadaceae	Stenotrophomonas	Stenotrophomonas_maltophilia
Otu00016	0.250302	0.589073	0.343086	0.394154	0	Proteobacteria	Gammaproteobacteria	Enterobacteriales	Enterobacteriaceae	Enterobacteriaceae_unclassified	Enterobacteriaceae_unclassified
Otu00015	0.112204	0.409978	0.634386	0.385523	0.0107889	Proteobacteria	Gammaproteobacteria	Pseudomonadales	Pseudomonadaceae	Pseudomonas	Pseudomonas_putida
Otu00019	0.343086	0.384084	0.269722	0.332298	0	Proteobacteria	Gammaproteobacteria	Enterobacteriales	Enterobacteriaceae	Lelliottia	uncultured_bacterium
Otu00021	0.241671	0.254618	0.491973	0.329421	0	Proteobacteria	Gammaproteobacteria	Enterobacteriales	Enterobacteriaceae	Enterobacteriaceae_unclassified	Enterobacteriaceae_unclassified
Otu00022	0.209304	0.207147	0.502762	0.306404	0.00215778	Proteobacteria	Gammaproteobacteria	Enterobacteriales	Enterobacteriaceae	Serratia	Serratia_ureilytica
Otu00020	0.276195	0.263249	0.356033	0.298492	0.00215778	Proteobacteria	Gammaproteobacteria	Enterobacteriales	Enterobacteriaceae	Serratia	Serratia_ureilytica
Otu00026	0.131624	0.258933	0.455291	0.281949	0	Proteobacteria	Gammaproteobacteria	Pseudomonadales	Pseudomonadaceae	Pseudomonas	Pseudomonas_unclassified
Otu00024	0.289142	0.27188	0.280511	0.280511	0	Proteobacteria	Gammaproteobacteria	Enterobacteriales	Enterobacteriaceae	Klebsiella	Klebsiella_aerogenes
Otu00027	0.161833	0.526497	0.13594	0.274757	0	Firmicutes	Bacilli	Bacilli_unclassified	Bacilli_unclassified	Bacilli_unclassified	Bacilli_unclassified
Otu00025	0.103573	0.118678	0.56318	0.26181	0	Proteobacteria	Gammaproteobacteria	Pseudomonadales	Moraxellaceae	Acinetobacter	Acinetobacter_unclassified
Otu00039	0.101416	0.276195	0.146729	0.17478	0	Proteobacteria	Gammaproteobacteria	Xanthomonadales	Xanthomonadaceae	Stenotrophomonas	uncultured_Stenotrophomonas_sp.
Otu00032	0.148887	0.204989	0.161833	0.171903	0.00215778	Proteobacteria	Gammaproteobacteria	Enterobacteriales	Enterobacteriaceae	Enterobacter	Enterobacter_unclassified
Otu00035	0.0453133	0.278353	0.179095	0.167587	0	Proteobacteria	Gammaproteobacteria	Xanthomonadales	Xanthomonadaceae	Stenotrophomonas	Stenotrophomonas_unclassified
Otu00036	0.118678	0.125151	0.224409	0.156079	0	Proteobacteria	Gammaproteobacteria	Enterobacteriales	Enterobacteriaceae	Enterobacteriaceae_unclassified	Enterobacteriaceae_unclassified
Otu00043	0.0474711	0.224409	0.161833	0.144571	0	Proteobacteria	Gammaproteobacteria	Pseudomonadales	Pseudomonadaceae	Pseudomonas	Pseudomonas_unclassified
Otu00038	0.0733644	0.168307	0.166149	0.13594	0	Proteobacteria	Gammaproteobacteria	Enterobacteriales	Enterobacteriaceae	Serratia	Serratia_unclassified
Otu00040	0.0927844	0.0819955	0.222251	0.132344	0	Proteobacteria	Gammaproteobacteria	Enterobacteriales	Enterobacteriaceae	Enterobacteriaceae_unclassified	Enterobacteriaceae_unclassified
Otu00054	0.0927844	0.172622	0.0496289	0.105012	0.00215778	Proteobacteria	Gammaproteobacteria	Enterobacteriales	Enterobacteriaceae	Escherichia-Shigella	Escherichia_coli
Otu00053	0.0884688	0.0970999	0.107889	0.0978192	0.00215778	Proteobacteria	Gammaproteobacteria	Enterobacteriales	Enterobacteriaceae	Enterobacteriaceae_unclassified	Enterobacteriaceae_unclassified
Otu00057	0.101416	0.0668911	0.114362	0.0942229	0	Proteobacteria	Gammaproteobacteria	Enterobacteriales	Enterobacteriaceae	Enterobacteriaceae_unclassified	Enterobacteriaceae_unclassified
Otu00061	0	0.0345244	0.243829	0.0927844	0	Firmicutes	Bacilli	Bacillales	Planococcaceae	Lysinibacillus	Lysinibacillus_sphaericus
Otu00049	0.03884	0.0604177	0.17478	0.0913459	0	Proteobacteria	Gammaproteobacteria	Enterobacteriales	Enterobacteriaceae	Cronobacter	Cronobacter_dublinensis_subsp._dublinensis
Otu00055	0.0798377	0.153202	0.03884	0.0906266	0	Proteobacteria	Gammaproteobacteria	Enterobacteriales	Enterobacteriaceae	Enterobacteriaceae_unclassified	Enterobacteriaceae_unclassified
Otu00048	0.0949422	0.07768	0.0927844	0.0884688	0	Proteobacteria	Gammaproteobacteria	Enterobacteriales	Enterobacteriaceae	Serratia	Serratia_ureilytica
Otu00059	0.0647333	0.101416	0.0733644	0.0798377	0	Proteobacteria	Gammaproteobacteria	Enterobacteriales	Enterobacteriaceae	Enterobacteriaceae_unclassified	Enterobacteriaceae_unclassified
Otu00065	0.03884	0.0798377	0.118678	0.0791185	0	Proteobacteria	Gammaproteobacteria	Enterobacteriales	Enterobacteriaceae	Enterobacteriaceae_unclassified	Enterobacteriaceae_unclassified
Otu00058	0.0453133	0.114362	0.0712066	0.0769607	0	Proteobacteria	Gammaproteobacteria	Enterobacteriales	Enterobacteriaceae	Cronobacter	Cronobacter_dublinensis_subsp._dublinensis
Otu00067	0.0431555	0.0690489	0.112204	0.0748029	0	Proteobacteria	Gammaproteobacteria	Enterobacteriales	Enterobacteriaceae	Enterobacter	Enterobacter_unclassified
Otu00079	0.0409978	0.0733644	0.0798377	0.0647333	0	Proteobacteria	Gammaproteobacteria	Enterobacteriales	Enterobacteriaceae	Enterobacter	Enterobacter_unclassified
Otu00062	0.0539444	0.0992577	0.03884	0.064014	0.112204	Actinobacteria	Actinobacteria	Micrococcales	Microbacteriaceae	Microbacterium	uncultured_bacterium
Otu00083	0.0323666	0.0474711	0.105731	0.0618563	0	Proteobacteria	Gammaproteobacteria	Enterobacteriales	Enterobacteriaceae	Enterobacteriaceae_unclassified	Enterobacteriaceae_unclassified
Otu00073	0.00863111	0.0107889	0.159675	0.0596985	0	Proteobacteria	Gammaproteobacteria	Enterobacteriales	Enterobacteriaceae	Serratia	Serratia_unclassified
Otu00081	0.0107889	0.0712066	0.0949422	0.0589792	0	Proteobacteria	Gammaproteobacteria	Pseudomonadales	Pseudomonadaceae	Pseudomonas	Pseudomonas_unclassified
Otu00080	0.0215778	0.0712066	0.0819955	0.05826	0	Proteobacteria	Gammaproteobacteria	Enterobacteriales	Enterobacteriaceae	Enterobacteriaceae_unclassified	Enterobacteriaceae_unclassified
Otu00087	0.0237355	0.0237355	0.122993	0.0568215	0	Proteobacteria	Gammaproteobacteria	Pseudomonadales	Moraxellaceae	Acinetobacter	Acinetobacter_unclassified
Otu00089	0.00863111	0.0712066	0.0668911	0.0489096	0	Proteobacteria	Gammaproteobacteria	Gammaproteobacteria_unclassified	Gammaproteobacteria_unclassified	Gammaproteobacteria_unclassified	Gammaproteobacteria_unclassified
Otu00093	0.0431555	0.0237355	0.07768	0.0481903	0	Proteobacteria	Gammaproteobacteria	Enterobacteriales	Enterobacteriaceae	Klebsiella	uncultured_Klebsiella_sp.
Otu00129	0.00863111	0.0474711	0.0863111	0.0474711	0	Proteobacteria	Gammaproteobacteria	Enterobacteriales	Enterobacteriaceae	Enterobacteriaceae_unclassified	Enterobacteriaceae_unclassified
Otu00121	0.0302089	0.0819955	0.0280511	0.0467518	0	Proteobacteria	Gammaproteobacteria	Enterobacteriales	Enterobacteriaceae	Enterobacteriaceae_unclassified	Enterobacteriaceae_unclassified
Otu00104	0.0453133	0.0517866	0.0409978	0.0460326	0	Proteobacteria	Gammaproteobacteria	Enterobacteriales	Enterobacteriaceae	Enterobacter	Enterobacter_unclassified
Otu00110	0.0539444	0.0561022	0.0237355	0.0445941	0	Proteobacteria	Gammaproteobacteria	Enterobacteriales	Enterobacteriaceae	Enterobacteriaceae_unclassified	Enterobacteriaceae_unclassified
Otu00100	0.0345244	0.0366822	0.0625755	0.0445941	0	Proteobacteria	Gammaproteobacteria	Enterobacteriales	Enterobacteriaceae	Enterobacteriaceae_unclassified	Enterobacteriaceae_unclassified
Otu00095	0.00863111	0.00215778	0.120835	0.0438748	0	Proteobacteria	Gammaproteobacteria	Pseudomonadales	Moraxellaceae	uncultured	Xenorhabdus_nematophila
Otu00118	0.00215778	0.00431555	0.125151	0.0438748	0	Proteobacteria	Gammaproteobacteria	Pseudomonadales	Moraxellaceae	Acinetobacter	Acinetobacter_unclassified
Otu00116	0.0215778	0.0431555	0.0604177	0.041717	0	Proteobacteria	Gammaproteobacteria	Enterobacteriales	Enterobacteriaceae	Enterobacteriaceae_unclassified	Enterobacteriaceae_unclassified
Otu00124	0.0237355	0.0431555	0.0561022	0.0409978	0	Proteobacteria	Gammaproteobacteria	Enterobacteriales	Enterobacteriaceae	Enterobacteriaceae_unclassified	Enterobacteriaceae_unclassified
Otu00127	0.05826	0.0323666	0.0323666	0.0409978	0	Firmicutes	Bacilli	Bacillales	Bacillaceae	Bacillus	Bacillus_unclassified
Otu00103	0.0129467	0.0151044	0.0949422	0.0409978	0	Proteobacteria	Gammaproteobacteria	Enterobacteriales	Enterobacteriaceae	Enterobacteriaceae_unclassified	Enterobacteriaceae_unclassified
Otu00147	0.0107889	0.0215778	0.0755222	0.0359629	0	Proteobacteria	Gammaproteobacteria	Enterobacteriales	Enterobacteriaceae	Enterobacter	uncultured_bacterium
Otu00112	0.0129467	0.0237355	0.0712066	0.0359629	0	Proteobacteria	Gammaproteobacteria	Enterobacteriales	Enterobacteriaceae	Serratia	Serratia_ureilytica
Otu00159	0.0323666	0.0366822	0.0302089	0.0330859	0	Proteobacteria	Gammaproteobacteria	Enterobacteriales	Enterobacteriaceae	Enterobacteriaceae_unclassified	Enterobacteriaceae_unclassified
Otu00143	0.0107889	0	0.0884688	0.0330859	0	Proteobacteria	Gammaproteobacteria	Pseudomonadales	Moraxellaceae	Acinetobacter	Acinetobacter_unclassified
Otu00132	0.0258933	0.0237355	0.0474711	0.0323666	0	Proteobacteria	Gammaproteobacteria	Enterobacteriales	Enterobacteriaceae	Enterobacter	Enterobacter_unclassified
Otu00156	0.00431555	0.0539444	0.0345244	0.0309281	0	Proteobacteria	Gammaproteobacteria	Gammaproteobacteria_unclassified	Gammaproteobacteria_unclassified	Gammaproteobacteria_unclassified	Gammaproteobacteria_unclassified
Otu00152	0.0129467	0.05826	0.01942	0.0302089	0	Proteobacteria	Gammaproteobacteria	Enterobacteriales	Enterobacteriaceae	Enterobacter	Enterobacter_unclassified
Otu00157	0.01942	0.0474711	0.0237355	0.0302089	0	Proteobacteria	Gammaproteobacteria	Xanthomonadales	Xanthomonadaceae	Stenotrophomonas	Stenotrophomonas_unclassified
Otu00172	0.0215778	0.0431555	0.0258933	0.0302089	0	Proteobacteria	Gammaproteobacteria	Enterobacteriales	Enterobacteriaceae	Enterobacter	Enterobacter_unclassified
Otu00160	0.0151044	0.0453133	0.0280511	0.0294896	0	Proteobacteria	Gammaproteobacteria	Enterobacteriales	Enterobacteriaceae	Enterobacteriaceae_unclassified	Enterobacteriaceae_unclassified
Otu00151	0.0258933	0.00863111	0.0453133	0.0266126	0	Proteobacteria	Gammaproteobacteria	Enterobacteriales	Enterobacteriaceae	Enterobacteriaceae_unclassified	Enterobacteriaceae_unclassified
Otu00167	0.0215778	0.03884	0.0129467	0.0244548	0	Proteobacteria	Gammaproteobacteria	Enterobacteriales	Enterobacteriaceae	Lelliottia	uncultured_bacterium
Otu00163	0.0323666	0.0258933	0.0107889	0.0230163	0	Proteobacteria	Alphaproteobacteria	Rhizobiales	Rhizobiaceae	Ochrobactrum	uncultured_Photorhabdus_sp.
Otu00202	0.00647333	0.0172622	0.0453133	0.0230163	0	Proteobacteria	Gammaproteobacteria	Enterobacteriales	Enterobacteriaceae	Enterobacteriaceae_unclassified	Enterobacteriaceae_unclassified
Otu00193	0.0258933	0.0129467	0.0302089	0.0230163	0	Proteobacteria	Gammaproteobacteria	Enterobacteriales	Enterobacteriaceae	Enterobacteriaceae_unclassified	Enterobacteriaceae_unclassified
Otu00195	0.0215778	0.0258933	0.01942	0.022297	0	Firmicutes	Bacilli	Bacillales	Bacillales_unclassified	Bacillales_unclassified	Bacillales_unclassified
Otu00201	0.0409978	0.0129467	0.0107889	0.0215778	0	Bacteroidetes	Bacteroidia	Sphingobacteriales	Sphingobacteriaceae	Sphingobacterium	Sphingobacterium_sp._MHF_ENV_X
Otu00176	0.0409978	0.0172622	0.00647333	0.0215778	0.01942	Firmicutes	Bacilli	Bacillales	Bacillaceae	Bacillus	Bacillus_unclassified
Otu00184	0.0129467	0.0237355	0.0280511	0.0215778	0	Proteobacteria	Gammaproteobacteria	Enterobacteriales	Enterobacteriaceae	Serratia	Serratia_ureilytica
Otu00271	0.0107889	0.03884	0.0151044	0.0215778	0	Proteobacteria	Gammaproteobacteria	Enterobacteriales	Enterobacteriaceae	Enterobacteriaceae_unclassified	Enterobacteriaceae_unclassified
Otu00212	0.0107889	0.0323666	0.01942	0.0208585	0	Proteobacteria	Gammaproteobacteria	Enterobacteriales	Enterobacteriaceae	Enterobacteriaceae_unclassified	Enterobacteriaceae_unclassified
Otu00250	0.0129467	0.0302089	0.01942	0.0208585	0	Proteobacteria	Gammaproteobacteria	Enterobacteriales	Enterobacteriaceae	Enterobacteriaceae_unclassified	Enterobacteriaceae_unclassified
Otu00216	0.00647333	0.00647333	0.0453133	0.01942	0	Proteobacteria	Gammaproteobacteria	Enterobacteriales	Enterobacteriaceae	Enterobacteriaceae_unclassified	Enterobacteriaceae_unclassified
Otu00274	0.0151044	0.0258933	0.0172622	0.01942	0	Proteobacteria	Gammaproteobacteria	Enterobacteriales	Enterobacteriaceae	Enterobacteriaceae_unclassified	Enterobacteriaceae_unclassified
Otu00204	0.00647333	0.00647333	0.0453133	0.01942	0	Proteobacteria	Gammaproteobacteria	Pseudomonadales	Moraxellaceae	Acinetobacter	Acinetobacter_unclassified
Otu00194	0.0129467	0.0215778	0.0237355	0.01942	0	Proteobacteria	Gammaproteobacteria	Enterobacteriales	Enterobacteriaceae	Enterobacter	Enterobacter_unclassified
Otu00221	0.0107889	0.0215778	0.0237355	0.0187007	0	Proteobacteria	Gammaproteobacteria	Enterobacteriales	Enterobacteriaceae	Enterobacteriaceae_unclassified	Enterobacteriaceae_unclassified
Otu00231	0.0172622	0.0323666	0.00647333	0.0187007	0	Proteobacteria	Gammaproteobacteria	Xanthomonadales	Xanthomonadaceae	Stenotrophomonas	uncultured_Stenotrophomonas_sp.
Otu00207	0.00863111	0.0237355	0.0237355	0.0187007	0	Proteobacteria	Gammaproteobacteria	Enterobacteriales	Enterobacteriaceae	Enterobacteriaceae_unclassified	Enterobacteriaceae_unclassified
Otu00190	0.0345244	0.00863111	0.0129467	0.0187007	0	Proteobacteria	Gammaproteobacteria	Enterobacteriales	Enterobacteriaceae	Klebsiella	Klebsiella_unclassified
Otu00237	0.00647333	0.0323666	0.0129467	0.0172622	0	Proteobacteria	Gammaproteobacteria	Enterobacteriales	Enterobacteriaceae	Enterobacteriaceae_unclassified	Enterobacteriaceae_unclassified
Otu00280	0.00431555	0.0366822	0.0107889	0.0172622	0	Proteobacteria	Gammaproteobacteria	Enterobacteriales	Enterobacteriaceae	Pseudocitrobacter	uncultured_bacterium
Otu00251	0	0.03884	0.0107889	0.016543	0	Firmicutes	Bacilli	Bacillales	Planococcaceae	Lysinibacillus	uncultured_bacterium
Otu00314	0.0215778	0.01942	0.00863111	0.016543	0	Proteobacteria	Gammaproteobacteria	Enterobacteriales	Enterobacteriaceae	Enterobacteriaceae_unclassified	Enterobacteriaceae_unclassified
Otu00234	0.0129467	0.0345244	0.00215778	0.016543	0	Proteobacteria	Gammaproteobacteria	Gammaproteobacteria_unclassified	Gammaproteobacteria_unclassified	Gammaproteobacteria_unclassified	Gammaproteobacteria_unclassified
Otu00284	0.0237355	0.0172622	0.00647333	0.0158237	0	Proteobacteria	Gammaproteobacteria	Enterobacteriales	Enterobacteriaceae	Enterobacteriaceae_unclassified	Enterobacteriaceae_unclassified
Otu00318	0.00431555	0.0129467	0.0258933	0.0143852	0	Proteobacteria	Gammaproteobacteria	Enterobacteriales	Enterobacteriaceae	Enterobacteriaceae_unclassified	Enterobacteriaceae_unclassified
Otu00305	0.00863111	0.0151044	0.01942	0.0143852	0	Proteobacteria	Gammaproteobacteria	Enterobacteriales	Enterobacteriaceae	Citrobacter	uncultured_organism
Otu00232	0	0.0107889	0.0302089	0.0136659	0	Proteobacteria	Gammaproteobacteria	Pseudomonadales	Pseudomonadaceae	Pseudomonas	Pseudomonas_unclassified
Otu00272	0.0215778	0.0151044	0.00431555	0.0136659	0	Proteobacteria	Gammaproteobacteria	Enterobacteriales	Enterobacteriaceae	Enterobacter	Enterobacter_unclassified
Otu00219	0.00647333	0.0107889	0.0237355	0.0136659	0	Proteobacteria	Gammaproteobacteria	Enterobacteriales	Enterobacteriaceae	Enterobacteriaceae_unclassified	Enterobacteriaceae_unclassified
Otu00360	0.00863111	0.01942	0.0129467	0.0136659	0	Proteobacteria	Gammaproteobacteria	Enterobacteriales	Enterobacteriaceae	Enterobacteriaceae_unclassified	Enterobacteriaceae_unclassified
Otu00255	0.00863111	0.00431555	0.0280511	0.0136659	0	Proteobacteria	Gammaproteobacteria	Enterobacteriales	Enterobacteriaceae	Enterobacteriaceae_unclassified	Enterobacteriaceae_unclassified
Otu00300	0.0151044	0.00431555	0.0215778	0.0136659	0	Proteobacteria	Gammaproteobacteria	Enterobacteriales	Enterobacteriaceae	Klebsiella	Klebsiella_unclassified
Otu00313	0.00215778	0.0302089	0.00863111	0.0136659	0	Proteobacteria	Gammaproteobacteria	Enterobacteriales	Enterobacteriaceae	Enterobacteriaceae_unclassified	Enterobacteriaceae_unclassified
Otu00276	0.00647333	0.0129467	0.01942	0.0129467	0	Proteobacteria	Gammaproteobacteria	Enterobacteriales	Enterobacteriaceae	Enterobacteriaceae_unclassified	Enterobacteriaceae_unclassified
Otu00345	0.00431555	0.01942	0.0151044	0.0129467	0	Proteobacteria	Gammaproteobacteria	Enterobacteriales	Enterobacteriaceae	Enterobacteriaceae_unclassified	Enterobacteriaceae_unclassified
Otu00198	0.0129467	0.0129467	0.0129467	0.0129467	0.0474711	Proteobacteria	Alphaproteobacteria	Rhizobiales	Rhizobiaceae	Rhizobiaceae_unclassified	Rhizobiaceae_unclassified
Otu00321	0	0.00431555	0.0345244	0.0129467	0	Proteobacteria	Gammaproteobacteria	Pseudomonadales	Moraxellaceae	Acinetobacter	Acinetobacter_baumannii
Otu00344	0.0129467	0.0151044	0.0107889	0.0129467	0	Proteobacteria	Gammaproteobacteria	Enterobacteriales	Enterobacteriaceae	Enterobacteriaceae_unclassified	Enterobacteriaceae_unclassified
Otu00256	0.00647333	0.00647333	0.0258933	0.0129467	0	Proteobacteria	Gammaproteobacteria	Enterobacteriales	Enterobacteriaceae	Serratia	Serratia_ureilytica
Otu00308	0.0258933	0.00863111	0.00215778	0.0122274	0.00863111	Actinobacteria	Actinobacteria	Micrococcales	Micrococcales_unclassified	Micrococcales_unclassified	Micrococcales_unclassified
Otu00279	0.00863111	0.01942	0.00863111	0.0122274	0	Proteobacteria	Gammaproteobacteria	Enterobacteriales	Enterobacteriaceae	Citrobacter	Citrobacter_unclassified
Otu00302	0.00647333	0.0172622	0.0129467	0.0122274	0	Proteobacteria	Gammaproteobacteria	Enterobacteriales	Enterobacteriaceae	Enterobacteriaceae_unclassified	Enterobacteriaceae_unclassified
Otu00330	0.00215778	0.0107889	0.0237355	0.0122274	0	Firmicutes	Bacilli	Lactobacillales	Streptococcaceae	Lactococcus	Lactococcus_garvieae_subsp._garvieae
Otu00259	0.0107889	0.00215778	0.0237355	0.0122274	0	Proteobacteria	Gammaproteobacteria	Pseudomonadales	Moraxellaceae	Moraxellaceae_unclassified	Moraxellaceae_unclassified
Otu00435	0.0215778	0.00647333	0.00647333	0.0115081	0	Proteobacteria	Gammaproteobacteria	Enterobacteriales	Enterobacteriaceae	Enterobacteriaceae_unclassified	Enterobacteriaceae_unclassified
Otu00354	0.00215778	0.0107889	0.0215778	0.0115081	0	Proteobacteria	Gammaproteobacteria	Pseudomonadales	Moraxellaceae	Acinetobacter	Acinetobacter_unclassified
Otu00260	0.00215778	0.0258933	0.00647333	0.0115081	0	Proteobacteria	Gammaproteobacteria	Enterobacteriales	Enterobacteriaceae	Enterobacteriaceae_unclassified	Enterobacteriaceae_unclassified
Otu00441	0.0151044	0.0107889	0.00863111	0.0115081	0	Proteobacteria	Gammaproteobacteria	Enterobacteriales	Enterobacteriaceae	Enterobacteriaceae_unclassified	Enterobacteriaceae_unclassified
Otu00442	0.00863111	0.0151044	0.00863111	0.0107889	0	Proteobacteria	Gammaproteobacteria	Enterobacteriales	Enterobacteriaceae	Enterobacteriaceae_unclassified	Enterobacteriaceae_unclassified
Otu00385	0.00863111	0.0151044	0.00863111	0.0107889	0	Proteobacteria	Gammaproteobacteria	Enterobacteriales	Enterobacteriaceae	Enterobacteriaceae_unclassified	Enterobacteriaceae_unclassified
Otu00315	0.00215778	0.0280511	0.00215778	0.0107889	0	Firmicutes	Bacilli	Lactobacillales	Enterococcaceae	Enterococcus	Enterococcus_unclassified
Otu00382	0.00215778	0.00647333	0.0237355	0.0107889	0	Proteobacteria	Gammaproteobacteria	Pseudomonadales	Moraxellaceae	Acinetobacter	Acinetobacter_unclassified
Otu00445	0.0151044	0.0172622	0	0.0107889	0	Proteobacteria	Gammaproteobacteria	Enterobacteriales	Enterobacteriaceae	Kosakonia	Kosakonia_cowanii
Otu00532	0.00863111	0.0172622	0.00647333	0.0107889	0	Proteobacteria	Gammaproteobacteria	Enterobacteriales	Enterobacteriaceae	Enterobacteriaceae_unclassified	Enterobacteriaceae_unclassified
Otu00544	0.00215778	0.0280511	0.00215778	0.0107889	0	Proteobacteria	Gammaproteobacteria	Enterobacteriales	Enterobacteriaceae	Enterobacter	Enterobacter_unclassified
Otu00286	0.00215778	0.0151044	0.0151044	0.0107889	0	Proteobacteria	Gammaproteobacteria	Enterobacteriales	Enterobacteriaceae	Enterobacteriaceae_unclassified	Enterobacteriaceae_unclassified
Otu00560	0	0.0215778	0.0107889	0.0107889	0	Proteobacteria	Gammaproteobacteria	Enterobacteriales	Enterobacteriaceae	Serratia	Serratia_unclassified
Otu00474	0.0151044	0.00431555	0.0107889	0.0100696	0	Proteobacteria	Gammaproteobacteria	Enterobacteriales	Enterobacteriaceae	Enterobacteriaceae_unclassified	Enterobacteriaceae_unclassified
Otu00291	0.00431555	0.00431555	0.0215778	0.0100696	0	Proteobacteria	Gammaproteobacteria	Enterobacteriales	Enterobacteriaceae	Hafnia-Obesumbacterium	Hafnia-Obesumbacterium_unclassified
Otu00468	0	0.0258933	0.00431555	0.0100696	0	Proteobacteria	Gammaproteobacteria	Enterobacteriales	Enterobacteriaceae	Enterobacteriaceae_unclassified	Enterobacteriaceae_unclassified
Otu00405	0.00431555	0.00215778	0.0237355	0.0100696	0	Proteobacteria	Gammaproteobacteria	Enterobacteriales	Enterobacteriaceae	Enterobacteriaceae_unclassified	Enterobacteriaceae_unclassified
Otu00541	0.0129467	0.00431555	0.0129467	0.0100696	0	Proteobacteria	Gammaproteobacteria	Enterobacteriales	Enterobacteriaceae	Enterobacter	Enterobacter_unclassified
Otu00373	0	0.0129467	0.0172622	0.0100696	0	Proteobacteria	Gammaproteobacteria	Gammaproteobacteria_unclassified	Gammaproteobacteria_unclassified	Gammaproteobacteria_unclassified	Gammaproteobacteria_unclassified
Otu00551	0.0129467	0.0129467	0.00215778	0.00935037	0	Proteobacteria	Gammaproteobacteria	Enterobacteriales	Enterobacteriaceae	Enterobacteriaceae_unclassified	Enterobacteriaceae_unclassified
Otu00570	0	0.00215778	0.0258933	0.00935037	0	Bacteria_unclassified	Bacteria_unclassified	Bacteria_unclassified	Bacteria_unclassified	Bacteria_unclassified	Bacteria_unclassified
Otu00463	0.00431555	0.0107889	0.0129467	0.00935037	0	Proteobacteria	Gammaproteobacteria	Enterobacteriales	Enterobacteriaceae	Enterobacter	Enterobacter_unclassified
Otu00573	0.00647333	0.0129467	0.00863111	0.00935037	0.00215778	Proteobacteria	Gammaproteobacteria	Xanthomonadales	Xanthomonadaceae	Stenotrophomonas	uncultured_bacterium
Otu00353	0.00647333	0.0107889	0.0107889	0.00935037	0	Proteobacteria	Gammaproteobacteria	Enterobacteriales	Enterobacteriaceae	Raoultella	Raoultella_sp._IN109
Otu00484	0.00647333	0.0107889	0.0107889	0.00935037	0	Proteobacteria	Gammaproteobacteria	Pseudomonadales	Pseudomonadaceae	Pseudomonas	Pseudomonas_unclassified
Otu00550	0.0129467	0.00863111	0.00647333	0.00935037	0	Proteobacteria	Gammaproteobacteria	Gammaproteobacteria_unclassified	Gammaproteobacteria_unclassified	Gammaproteobacteria_unclassified	Gammaproteobacteria_unclassified
Otu00328	0	0.00431555	0.0237355	0.00935037	0	Proteobacteria	Gammaproteobacteria	Pseudomonadales	Moraxellaceae	uncultured	Xenorhabdus_nematophila
Otu00332	0.00863111	0.00863111	0.0107889	0.00935037	0	Proteobacteria	Gammaproteobacteria	Enterobacteriales	Enterobacteriaceae	Enterobacteriaceae_unclassified	Enterobacteriaceae_unclassified
Otu00416	0.0107889	0.00431555	0.0129467	0.00935037	0	Proteobacteria	Gammaproteobacteria	Enterobacteriales	Enterobacteriaceae	Serratia	Serratia_ureilytica
Otu00464	0.00431555	0.00647333	0.0172622	0.00935037	0	Proteobacteria	Gammaproteobacteria	Aeromonadales	Aeromonadaceae	Aeromonas	Aeromonas_sp._2e
Otu00434	0.00431555	0.0107889	0.0107889	0.00863111	0	Proteobacteria	Gammaproteobacteria	Enterobacteriales	Enterobacteriaceae	Enterobacteriaceae_unclassified	Enterobacteriaceae_unclassified
Otu00563	0.00215778	0.0107889	0.0129467	0.00863111	0	Proteobacteria	Gammaproteobacteria	Pseudomonadales	Pseudomonadaceae	Pseudomonas	Pseudomonas_unclassified
Otu00458	0.00647333	0.00863111	0.0107889	0.00863111	0	Proteobacteria	Gammaproteobacteria	Enterobacteriales	Enterobacteriaceae	Enterobacteriaceae_unclassified	Enterobacteriaceae_unclassified
Otu00486	0.00431555	0.00863111	0.0129467	0.00863111	0	Proteobacteria	Gammaproteobacteria	Enterobacteriales	Enterobacteriaceae	Enterobacteriaceae_unclassified	Enterobacteriaceae_unclassified
Otu00737	0.00215778	0.00647333	0.0172622	0.00863111	0	Proteobacteria	Gammaproteobacteria	Enterobacteriales	Enterobacteriaceae	Enterobacter	Enterobacter_unclassified
Otu00356	0.00647333	0.0172622	0.00215778	0.00863111	0	Proteobacteria	Gammaproteobacteria	Gammaproteobacteria_unclassified	Gammaproteobacteria_unclassified	Gammaproteobacteria_unclassified	Gammaproteobacteria_unclassified
Otu00456	0.00215778	0.0172622	0.00647333	0.00863111	0	Proteobacteria	Gammaproteobacteria	Gammaproteobacteria_unclassified	Gammaproteobacteria_unclassified	Gammaproteobacteria_unclassified	Gammaproteobacteria_unclassified
Otu00653	0.00863111	0.00215778	0.0151044	0.00863111	0	Proteobacteria	Gammaproteobacteria	Enterobacteriales	Enterobacteriaceae	Enterobacteriaceae_unclassified	Enterobacteriaceae_unclassified
Otu00562	0.00647333	0.00647333	0.0107889	0.00791185	0	Proteobacteria	Gammaproteobacteria	Enterobacteriales	Enterobacteriaceae	Enterobacter	Yokenella_regensburgei
Otu00320	0.00431555	0.00431555	0.0151044	0.00791185	0	Proteobacteria	Gammaproteobacteria	Enterobacteriales	Enterobacteriaceae	Enterobacteriaceae_unclassified	Enterobacteriaceae_unclassified
Otu00557	0.00215778	0.00647333	0.0151044	0.00791185	0	Proteobacteria	Gammaproteobacteria	Enterobacteriales	Enterobacteriaceae	Enterobacteriaceae_unclassified	Enterobacteriaceae_unclassified
Otu00571	0.00431555	0.0129467	0.00647333	0.00791185	0	Proteobacteria	Gammaproteobacteria	Betaproteobacteriales	Burkholderiaceae	Achromobacter	beta_proteobacterium_PI_GH1.1.B10
Otu00582	0.00863111	0.00431555	0.0107889	0.00791185	0	Bacteroidetes	Bacteroidia	Flavobacteriales	Weeksellaceae	Chryseobacterium	Chryseobacterium_unclassified
Otu00352	0.00863111	0.00647333	0.00863111	0.00791185	0	Proteobacteria	Gammaproteobacteria	Enterobacteriales	Enterobacteriaceae	Serratia	Serratia_unclassified
Otu00500	0.00215778	0.00431555	0.0172622	0.00791185	0	Proteobacteria	Gammaproteobacteria	Enterobacteriales	Enterobacteriaceae	Enterobacteriaceae_unclassified	Enterobacteriaceae_unclassified
Otu00436	0	0	0.0215778	0.00719259	0	Firmicutes	Bacilli	Bacillales	Planococcaceae	Lysinibacillus	Lysinibacillus_unclassified
Otu00594	0	0.0107889	0.0107889	0.00719259	0	Proteobacteria	Gammaproteobacteria	Gammaproteobacteria_unclassified	Gammaproteobacteria_unclassified	Gammaproteobacteria_unclassified	Gammaproteobacteria_unclassified
Otu00603	0.00647333	0.00863111	0.00647333	0.00719259	0	Proteobacteria	Gammaproteobacteria	Enterobacteriales	Enterobacteriaceae	Enterobacter	Enterobacter_unclassified
Otu00692	0.00215778	0.0129467	0.00647333	0.00719259	0	Proteobacteria	Gammaproteobacteria	Gammaproteobacteria_unclassified	Gammaproteobacteria_unclassified	Gammaproteobacteria_unclassified	Gammaproteobacteria_unclassified
Otu00407	0.00431555	0.0107889	0.00647333	0.00719259	0	Proteobacteria	Gammaproteobacteria	Enterobacteriales	Enterobacteriaceae	Enterobacteriaceae_unclassified	Enterobacteriaceae_unclassified
Otu00424	0	0.00863111	0.0129467	0.00719259	0	Proteobacteria	Gammaproteobacteria	Pseudomonadales	Pseudomonadaceae	Pseudomonas	Pseudomonas_mosselii
Otu00497	0.00647333	0.0107889	0.00431555	0.00719259	0	Proteobacteria	Gammaproteobacteria	Betaproteobacteriales	Burkholderiaceae	Achromobacter	Achromobacter_xylosoxidans_subsp._xylosoxidans
Otu00624	0.00215778	0.00863111	0.0107889	0.00719259	0	Proteobacteria	Gammaproteobacteria	Betaproteobacteriales	Burkholderiaceae	Burkholderiaceae_unclassified	Burkholderiaceae_unclassified
Otu00342	0.00215778	0.00215778	0.0172622	0.00719259	0	Proteobacteria	Gammaproteobacteria	Enterobacteriales	Enterobacteriaceae	Enterobacteriaceae_unclassified	Enterobacteriaceae_unclassified
Otu00429	0.0172622	0.00431555	0	0.00719259	0	Proteobacteria	Gammaproteobacteria	Enterobacteriales	Enterobacteriaceae	Enterobacteriaceae_unclassified	Enterobacteriaceae_unclassified
Otu00479	0.00215778	0.00647333	0.0129467	0.00719259	0	Proteobacteria	Gammaproteobacteria	Gammaproteobacteria_unclassified	Gammaproteobacteria_unclassified	Gammaproteobacteria_unclassified	Gammaproteobacteria_unclassified
Otu00545	0.00215778	0.0151044	0.00431555	0.00719259	0	Actinobacteria	Actinobacteria	Micrococcales	Microbacteriaceae	Microbacterium	Microbacterium_unclassified
Otu00662	0.0107889	0.00215778	0.00863111	0.00719259	0	Proteobacteria	Gammaproteobacteria	Enterobacteriales	Enterobacteriaceae	Pantoea	uncultured_bacterium
Otu00664	0.00431555	0.00215778	0.0151044	0.00719259	0	Proteobacteria	Gammaproteobacteria	Enterobacteriales	Enterobacteriaceae	Cronobacter	Cronobacter_dublinensis_subsp._dublinensis
Otu00886	0.00431555	0	0.0172622	0.00719259	0	Proteobacteria	Gammaproteobacteria	Gammaproteobacteria_unclassified	Gammaproteobacteria_unclassified	Gammaproteobacteria_unclassified	Gammaproteobacteria_unclassified
Otu01013	0	0.00647333	0.0129467	0.00647333	0	Proteobacteria	Gammaproteobacteria	Enterobacteriales	Enterobacteriaceae	Enterobacteriaceae_unclassified	Enterobacteriaceae_unclassified
Otu00552	0.00215778	0.0107889	0.00647333	0.00647333	0	Proteobacteria	Gammaproteobacteria	Enterobacteriales	Enterobacteriaceae	Enterobacteriaceae_unclassified	Enterobacteriaceae_unclassified
Otu00525	0.00215778	0.0151044	0.00215778	0.00647333	0	Firmicutes	Bacilli	Bacillales	Bacillaceae	Bacillus	Bacillus_unclassified
Otu00635	0.00431555	0.00431555	0.0107889	0.00647333	0	Proteobacteria	Gammaproteobacteria	Pseudomonadales	Moraxellaceae	Acinetobacter	Acinetobacter_unclassified
Otu00683	0.00215778	0.00647333	0.0107889	0.00647333	0	Proteobacteria	Gammaproteobacteria	Gammaproteobacteria_unclassified	Gammaproteobacteria_unclassified	Gammaproteobacteria_unclassified	Gammaproteobacteria_unclassified
Otu00940	0.00431555	0.0129467	0.00215778	0.00647333	0	Proteobacteria	Gammaproteobacteria	Xanthomonadales	Xanthomonadaceae	Stenotrophomonas	Stenotrophomonas_unclassified
Otu00336	0.00863111	0.00647333	0.00431555	0.00647333	0	Proteobacteria	Gammaproteobacteria	Enterobacteriales	Enterobacteriaceae	Enterobacteriaceae_unclassified	Enterobacteriaceae_unclassified
Otu00517	0.00647333	0.00647333	0.00647333	0.00647333	0	Proteobacteria	Gammaproteobacteria	Enterobacteriales	Enterobacteriaceae	Serratia	Serratia_unclassified
Otu00659	0.0129467	0.00431555	0.00215778	0.00647333	0	Proteobacteria	Gammaproteobacteria	Enterobacteriales	Enterobacteriaceae	Enterobacter	Enterobacter_unclassified
Otu00884	0	0	0.0172622	0.00575407	0	Proteobacteria	Gammaproteobacteria	Pseudomonadales	Pseudomonadaceae	Pseudomonas	Pseudomonas_unclassified
Otu00714	0	0.0129467	0.00431555	0.00575407	0	Proteobacteria	Gammaproteobacteria	Enterobacteriales	Enterobacteriaceae	Cronobacter	Cronobacter_dublinensis_subsp._dublinensis
Otu00390	0.00215778	0.00431555	0.0107889	0.00575407	0	Bacteroidetes	Bacteroidia	Flavobacteriales	Weeksellaceae	Chryseobacterium	uncultured_bacterium
Otu00689	0.00863111	0.00647333	0.00215778	0.00575407	0	Proteobacteria	Gammaproteobacteria	Enterobacteriales	Enterobacteriaceae	Enterobacter	Yokenella_regensburgei
Otu00731	0.00215778	0.0129467	0.00215778	0.00575407	0	Proteobacteria	Gammaproteobacteria	Enterobacteriales	Enterobacteriaceae	Enterobacteriaceae_unclassified	Enterobacteriaceae_unclassified
Otu00774	0.00431555	0.00863111	0.00431555	0.00575407	0	Actinobacteria	Actinobacteria	Micrococcales	Microbacteriaceae	Microbacterium	Microbacterium_unclassified
Otu00504	0.00647333	0.00647333	0.00431555	0.00575407	0	Proteobacteria	Gammaproteobacteria	Enterobacteriales	Enterobacteriaceae	Enterobacteriaceae_unclassified	Enterobacteriaceae_unclassified
Otu00579	0.00863111	0.00863111	0	0.00575407	0	Proteobacteria	Gammaproteobacteria	Enterobacteriales	Enterobacteriaceae	Enterobacteriaceae_unclassified	Enterobacteriaceae_unclassified
Otu00641	0.00431555	0.0129467	0	0.00575407	0	Firmicutes	Bacilli	Bacillales	Bacillaceae	Bacillus	Bacillus_unclassified
Otu00768	0	0.00215778	0.0151044	0.00575407	0	Proteobacteria	Gammaproteobacteria	Enterobacteriales	Enterobacteriaceae	Enterobacteriaceae_unclassified	Enterobacteriaceae_unclassified
Otu01212	0	0.00215778	0.0151044	0.00575407	0	Proteobacteria	Gammaproteobacteria	Xanthomonadales	Xanthomonadaceae	Stenotrophomonas	Stenotrophomonas_unclassified
Otu01343	0.00431555	0.0129467	0	0.00575407	0	Proteobacteria	Gammaproteobacteria	Xanthomonadales	Xanthomonadaceae	Xanthomonadaceae_unclassified	Xanthomonadaceae_unclassified
Otu00520	0.00215778	0.0129467	0.00215778	0.00575407	0.00431555	Proteobacteria	Gammaproteobacteria	Betaproteobacteriales	Burkholderiaceae	Cupriavidus	Cupriavidus_unclassified
Otu00322	0.00647333	0	0.0107889	0.00575407	0.0561022	Actinobacteria	Actinobacteria	Micrococcales	Micrococcaceae	Glutamicibacter	uncultured_bacterium
Otu00843	0.00215778	0.00215778	0.0129467	0.00575407	0	Proteobacteria	Gammaproteobacteria	Enterobacteriales	Enterobacteriaceae	Serratia	Serratia_unclassified
Otu00921	0	0.0107889	0.00647333	0.00575407	0	Proteobacteria	Gammaproteobacteria	Enterobacteriales	Enterobacteriaceae	Enterobacteriaceae_unclassified	Enterobacteriaceae_unclassified
Otu01105	0.00215778	0.0107889	0.00431555	0.00575407	0	Proteobacteria	Gammaproteobacteria	Betaproteobacteriales	Burkholderiaceae	Burkholderiaceae_unclassified	Burkholderiaceae_unclassified
Otu00686	0.00431555	0.0107889	0.00215778	0.00575407	0	Proteobacteria	Gammaproteobacteria	Enterobacteriales	Enterobacteriaceae	Enterobacteriaceae_unclassified	Enterobacteriaceae_unclassified
Otu00836	0.00215778	0.00863111	0.00647333	0.00575407	0	Proteobacteria	Gammaproteobacteria	Pseudomonadales	Moraxellaceae	Acinetobacter	Acinetobacter_unclassified
Otu01059	0.00215778	0.00647333	0.00647333	0.00503481	0	Proteobacteria	Gammaproteobacteria	Enterobacteriales	Enterobacteriaceae	Enterobacteriaceae_unclassified	Enterobacteriaceae_unclassified
Otu00753	0.00215778	0.00431555	0.00863111	0.00503481	0	Proteobacteria	Gammaproteobacteria	Xanthomonadales	Xanthomonadaceae	Stenotrophomonas	Stenotrophomonas_unclassified
Otu01750	0	0.0129467	0.00215778	0.00503481	0	Proteobacteria	Gammaproteobacteria	Pseudomonadales	Pseudomonadaceae	Pseudomonas	Pseudomonas_unclassified
Otu00457	0.00647333	0.00863111	0	0.00503481	0	Proteobacteria	Gammaproteobacteria	Enterobacteriales	Enterobacteriaceae	Enterobacteriaceae_unclassified	Enterobacteriaceae_unclassified
Otu00655	0.00215778	0.00431555	0.00863111	0.00503481	0	Proteobacteria	Gammaproteobacteria	Enterobacteriales	Enterobacteriaceae	Enterobacteriaceae_unclassified	Enterobacteriaceae_unclassified
Otu00680	0.00215778	0.00647333	0.00647333	0.00503481	0	Proteobacteria	Gammaproteobacteria	Enterobacteriales	Enterobacteriaceae	Enterobacteriaceae_unclassified	Enterobacteriaceae_unclassified
Otu00713	0.00863111	0.00431555	0.00215778	0.00503481	0	Proteobacteria	Gammaproteobacteria	Enterobacteriales	Enterobacteriaceae	Serratia	Serratia_unclassified
Otu00728	0.00215778	0.00431555	0.00863111	0.00503481	0	Proteobacteria	Gammaproteobacteria	Pseudomonadales	Pseudomonadaceae	Pseudomonas	Pseudomonas_unclassified
Otu00778	0	0.0151044	0	0.00503481	0	Proteobacteria	Gammaproteobacteria	Enterobacteriales	Enterobacteriaceae	Enterobacteriaceae_unclassified	Enterobacteriaceae_unclassified
Otu00821	0	0	0.0151044	0.00503481	0	Proteobacteria	Gammaproteobacteria	Pseudomonadales	Moraxellaceae	Acinetobacter	Acinetobacter_unclassified
Otu00896	0.00431555	0.00863111	0.00215778	0.00503481	0	Proteobacteria	Gammaproteobacteria	Enterobacteriales	Enterobacteriaceae	Enterobacteriaceae_unclassified	Enterobacteriaceae_unclassified
Otu00961	0.00647333	0.00863111	0	0.00503481	0	Firmicutes	Bacilli	Bacillales	Bacillaceae	Bacillus	Bacillus_unclassified
Otu00988	0	0.00215778	0.0129467	0.00503481	0	Proteobacteria	Gammaproteobacteria	Pseudomonadales	Moraxellaceae	Acinetobacter	Acinetobacter_unclassified
Otu01021	0.00863111	0	0.00647333	0.00503481	0	Proteobacteria	Gammaproteobacteria	Enterobacteriales	Enterobacteriaceae	Enterobacteriaceae_unclassified	Enterobacteriaceae_unclassified
Otu01254	0.00647333	0.00215778	0.00647333	0.00503481	0	Proteobacteria	Gammaproteobacteria	Enterobacteriales	Enterobacteriaceae	Enterobacteriaceae_unclassified	Enterobacteriaceae_unclassified
Otu01067	0.00431555	0.00431555	0.00647333	0.00503481	0	Proteobacteria	Gammaproteobacteria	Enterobacteriales	Enterobacteriaceae	Enterobacteriaceae_unclassified	Enterobacteriaceae_unclassified
Otu00423	0.00431555	0.00647333	0.00431555	0.00503481	0	Proteobacteria	Gammaproteobacteria	Enterobacteriales	Enterobacteriaceae	Enterobacteriaceae_unclassified	Enterobacteriaceae_unclassified
Otu00505	0	0.0107889	0.00431555	0.00503481	0	Proteobacteria	Gammaproteobacteria	Enterobacteriales	Enterobacteriaceae	Enterobacteriaceae_unclassified	Enterobacteriaceae_unclassified
Otu00637	0.00215778	0.00863111	0.00431555	0.00503481	0	Bacteria_unclassified	Bacteria_unclassified	Bacteria_unclassified	Bacteria_unclassified	Bacteria_unclassified	Bacteria_unclassified
Otu00720	0	0.0107889	0.00431555	0.00503481	0	Proteobacteria	Gammaproteobacteria	Enterobacteriales	Enterobacteriaceae	Enterobacteriaceae_unclassified	Enterobacteriaceae_unclassified
Otu01069	0.00647333	0	0.00863111	0.00503481	0	Proteobacteria	Gammaproteobacteria	Pseudomonadales	Pseudomonadaceae	Pseudomonas	Pseudomonas_unclassified
Otu00679	0.00215778	0.00215778	0.0107889	0.00503481	0	Proteobacteria	Gammaproteobacteria	Pseudomonadales	Moraxellaceae	Acinetobacter	uncultured_bacterium
Otu00684	0.00863111	0.00215778	0.00431555	0.00503481	0	Proteobacteria	Gammaproteobacteria	Enterobacteriales	Enterobacteriaceae	Serratia	Serratia_ureilytica
Otu00700	0	0	0.0151044	0.00503481	0	Proteobacteria	Gammaproteobacteria	Enterobacteriales	Enterobacteriaceae	Enterobacter	Enterobacter_unclassified
Otu00792	0.00431555	0.0107889	0	0.00503481	0	Firmicutes	Bacilli	Bacillales	Bacillaceae	Bacillus	Bacillus_unclassified
Otu00990	0.00215778	0.00215778	0.0107889	0.00503481	0	Proteobacteria	Gammaproteobacteria	Pseudomonadales	Moraxellaceae	Acinetobacter	Acinetobacter_unclassified
Otu01625	0.00215778	0.00431555	0.00863111	0.00503481	0	Proteobacteria	Gammaproteobacteria	Enterobacteriales	Enterobacteriaceae	Enterobacter	Enterobacter_unclassified
Otu00875	0	0.00863111	0.00431555	0.00431555	0	Proteobacteria	Gammaproteobacteria	Gammaproteobacteria_unclassified	Gammaproteobacteria_unclassified	Gammaproteobacteria_unclassified	Gammaproteobacteria_unclassified
Otu00882	0	0.00863111	0.00431555	0.00431555	0	Proteobacteria	Gammaproteobacteria	Enterobacteriales	Enterobacteriaceae	Cronobacter	Cronobacter_dublinensis_subsp._dublinensis
Otu01420	0.00647333	0.00215778	0.00431555	0.00431555	0	Bacteria_unclassified	Bacteria_unclassified	Bacteria_unclassified	Bacteria_unclassified	Bacteria_unclassified	Bacteria_unclassified
Otu00661	0.00431555	0.00863111	0	0.00431555	0	Proteobacteria	Gammaproteobacteria	Enterobacteriales	Enterobacteriaceae	Enterobacteriaceae_unclassified	Enterobacteriaceae_unclassified
Otu00685	0.00431555	0.00431555	0.00431555	0.00431555	0	Proteobacteria	Gammaproteobacteria	Enterobacteriales	Enterobacteriaceae	Enterobacteriaceae_unclassified	Enterobacteriaceae_unclassified
Otu01087	0.00215778	0.0107889	0	0.00431555	0	Proteobacteria	Gammaproteobacteria	Xanthomonadales	Xanthomonadaceae	Xanthomonadaceae_unclassified	Xanthomonadaceae_unclassified
Otu01394	0.00647333	0.00647333	0	0.00431555	0	Proteobacteria	Gammaproteobacteria	Enterobacteriales	Enterobacteriaceae	Enterobacteriaceae_unclassified	Enterobacteriaceae_unclassified
Otu00106	0.00863111	0.00431555	0	0.00431555	0.304247	Actinobacteria	Actinobacteria	Streptomycetales	Streptomycetaceae	Streptomyces	Streptomyces_sp.
Otu00648	0.00431555	0.00215778	0.00647333	0.00431555	0	Proteobacteria	Gammaproteobacteria	Enterobacteriales	Enterobacteriaceae	Serratia	Serratia_ureilytica
Otu00729	0	0.00215778	0.0107889	0.00431555	0	Proteobacteria	Gammaproteobacteria	Pseudomonadales	Moraxellaceae	Acinetobacter	Acinetobacter_unclassified
Otu00873	0.00215778	0	0.0107889	0.00431555	0	Proteobacteria	Gammaproteobacteria	Enterobacteriales	Enterobacteriaceae	Enterobacteriaceae_unclassified	Enterobacteriaceae_unclassified
Otu00941	0	0.00215778	0.0107889	0.00431555	0	Proteobacteria	Gammaproteobacteria	Pseudomonadales	Moraxellaceae	Acinetobacter	Acinetobacter_unclassified
Otu01065	0	0.0107889	0.00215778	0.00431555	0	Proteobacteria	Gammaproteobacteria	Enterobacteriales	Enterobacteriaceae	Enterobacteriaceae_unclassified	Enterobacteriaceae_unclassified
Otu01318	0.00431555	0.00647333	0.00215778	0.00431555	0	Proteobacteria	Gammaproteobacteria	Enterobacteriales	Enterobacteriaceae	Enterobacteriaceae_unclassified	Enterobacteriaceae_unclassified
Otu01351	0.00215778	0.00863111	0.00215778	0.00431555	0	Proteobacteria	Gammaproteobacteria	Enterobacteriales	Enterobacteriaceae	Enterobacter	Enterobacter_unclassified
Otu01484	0.00431555	0.00431555	0.00431555	0.00431555	0	Proteobacteria	Gammaproteobacteria	Enterobacteriales	Enterobacteriaceae	Enterobacteriaceae_unclassified	Enterobacteriaceae_unclassified
Otu00565	0.00431555	0.00647333	0.00215778	0.00431555	0	Proteobacteria	Gammaproteobacteria	Enterobacteriales	Enterobacteriaceae	Enterobacteriaceae_unclassified	Enterobacteriaceae_unclassified
Otu00706	0	0	0.0129467	0.00431555	0	Proteobacteria	Gammaproteobacteria	Enterobacteriales	Enterobacteriaceae	Enterobacter	Enterobacter_unclassified
Otu00721	0	0.0107889	0.00215778	0.00431555	0	Proteobacteria	Gammaproteobacteria	Enterobacteriales	Enterobacteriaceae	Serratia	Serratia_unclassified
Otu00764	0.00431555	0.00647333	0.00215778	0.00431555	0	Proteobacteria	Gammaproteobacteria	Enterobacteriales	Enterobacteriaceae	Enterobacteriaceae_unclassified	Enterobacteriaceae_unclassified
Otu00766	0.00431555	0.00215778	0.00647333	0.00431555	0	Proteobacteria	Gammaproteobacteria	Enterobacteriales	Enterobacteriaceae	Enterobacter	Enterobacter_unclassified
Otu00793	0	0.00431555	0.00863111	0.00431555	0	Proteobacteria	Gammaproteobacteria	Enterobacteriales	Enterobacteriaceae	Serratia	Serratia_ureilytica
Otu00804	0.00863111	0	0.00431555	0.00431555	0	Proteobacteria	Gammaproteobacteria	Enterobacteriales	Enterobacteriaceae	Enterobacteriaceae_unclassified	Enterobacteriaceae_unclassified
Otu00818	0	0.0107889	0.00215778	0.00431555	0	Proteobacteria	Gammaproteobacteria	Enterobacteriales	Enterobacteriaceae	Enterobacteriaceae_unclassified	Enterobacteriaceae_unclassified
Otu00964	0.00215778	0.00647333	0.00431555	0.00431555	0	Proteobacteria	Gammaproteobacteria	Enterobacteriales	Enterobacteriaceae	Escherichia-Shigella	Streptomyces_sp._Q1
Otu00983	0.0107889	0	0.00215778	0.00431555	0	Proteobacteria	Gammaproteobacteria	Gammaproteobacteria_unclassified	Gammaproteobacteria_unclassified	Gammaproteobacteria_unclassified	Gammaproteobacteria_unclassified
Otu01164	0	0.0107889	0.00215778	0.00431555	0	Proteobacteria	Gammaproteobacteria	Enterobacteriales	Enterobacteriaceae	Enterobacteriaceae_unclassified	Enterobacteriaceae_unclassified
Otu01174	0.00215778	0.00215778	0.00647333	0.00359629	0	Proteobacteria	Gammaproteobacteria	Enterobacteriales	Enterobacteriaceae	Enterobacter	Enterobacter_unclassified
Otu01442	0.00215778	0.00215778	0.00647333	0.00359629	0	Proteobacteria	Gammaproteobacteria	Betaproteobacteriales	Burkholderiaceae	Achromobacter	Achromobacter_unclassified
Otu01818	0.00215778	0.00215778	0.00647333	0.00359629	0	Proteobacteria	Gammaproteobacteria	Gammaproteobacteria_unclassified	Gammaproteobacteria_unclassified	Gammaproteobacteria_unclassified	Gammaproteobacteria_unclassified
Otu00861	0	0.00431555	0.00647333	0.00359629	0	Proteobacteria	Gammaproteobacteria	Enterobacteriales	Enterobacteriaceae	Enterobacteriaceae_unclassified	Enterobacteriaceae_unclassified
Otu01014	0.00215778	0.00431555	0.00431555	0.00359629	0	Proteobacteria	Gammaproteobacteria	Gammaproteobacteria_unclassified	Gammaproteobacteria_unclassified	Gammaproteobacteria_unclassified	Gammaproteobacteria_unclassified
Otu01155	0.00215778	0.00431555	0.00431555	0.00359629	0	Proteobacteria	Gammaproteobacteria	Enterobacteriales	Enterobacteriaceae	Enterobacteriaceae_unclassified	Enterobacteriaceae_unclassified
Otu01600	0	0.00431555	0.00647333	0.00359629	0	Proteobacteria	Gammaproteobacteria	Enterobacteriales	Enterobacteriaceae	Enterobacter	Enterobacter_unclassified
Otu00934	0.00215778	0.00647333	0.00215778	0.00359629	0	Proteobacteria	Gammaproteobacteria	Enterobacteriales	Enterobacteriaceae	Enterobacteriaceae_unclassified	Enterobacteriaceae_unclassified
Otu01169	0	0.00647333	0.00431555	0.00359629	0	Proteobacteria	Gammaproteobacteria	Enterobacteriales	Enterobacteriaceae	Enterobacteriaceae_unclassified	Enterobacteriaceae_unclassified
Otu01190	0.00215778	0.00647333	0.00215778	0.00359629	0	Proteobacteria	Gammaproteobacteria	Enterobacteriales	Enterobacteriaceae	Cronobacter	Cronobacter_unclassified
Otu00652	0.00215778	0.00215778	0.00647333	0.00359629	0	Proteobacteria	Gammaproteobacteria	Enterobacteriales	Enterobacteriaceae	Enterobacteriaceae_unclassified	Enterobacteriaceae_unclassified
Otu00654	0	0.0107889	0	0.00359629	0	Proteobacteria	Gammaproteobacteria	Enterobacteriales	Enterobacteriaceae	Enterobacteriaceae_unclassified	Enterobacteriaceae_unclassified
Otu00708	0.00215778	0.00647333	0.00215778	0.00359629	0	Firmicutes	Bacilli	Bacillales	Bacillaceae	Bacillus	Bacillus_unclassified
Otu00814	0.00215778	0	0.00863111	0.00359629	0	Proteobacteria	Gammaproteobacteria	Pseudomonadales	Moraxellaceae	Acinetobacter	Acinetobacter_unclassified
Otu01047	0	0.00863111	0.00215778	0.00359629	0	Proteobacteria	Gammaproteobacteria	Xanthomonadales	Xanthomonadaceae	Stenotrophomonas	Stenotrophomonas_unclassified
Otu01058	0.00215778	0.00431555	0.00431555	0.00359629	0	Proteobacteria	Gammaproteobacteria	Enterobacteriales	Enterobacteriaceae	Enterobacteriaceae_unclassified	Enterobacteriaceae_unclassified
Otu01165	0.00215778	0.00431555	0.00431555	0.00359629	0	Proteobacteria	Gammaproteobacteria	Enterobacteriales	Enterobacteriaceae	Enterobacteriaceae_unclassified	Enterobacteriaceae_unclassified
Otu01166	0	0.00647333	0.00431555	0.00359629	0	Proteobacteria	Gammaproteobacteria	Enterobacteriales	Enterobacteriaceae	Enterobacteriaceae_unclassified	Enterobacteriaceae_unclassified
Otu01304	0	0.00431555	0.00647333	0.00359629	0	Proteobacteria	Gammaproteobacteria	Pseudomonadales	Moraxellaceae	Acinetobacter	Acinetobacter_unclassified
Otu01469	0	0	0.0107889	0.00359629	0	Proteobacteria	Gammaproteobacteria	Enterobacteriales	Enterobacteriaceae	Serratia	Serratia_unclassified
Otu01679	0	0.0107889	0	0.00359629	0	Proteobacteria	Gammaproteobacteria	Betaproteobacteriales	Burkholderiaceae	Burkholderiaceae_unclassified	Burkholderiaceae_unclassified
Otu01719	0.00647333	0.00431555	0	0.00359629	0	Proteobacteria	Gammaproteobacteria	Enterobacteriales	Enterobacteriaceae	Enterobacteriaceae_unclassified	Enterobacteriaceae_unclassified
Otu02035	0.00431555	0.00647333	0	0.00359629	0	Proteobacteria	Gammaproteobacteria	Enterobacteriales	Enterobacteriaceae	Klebsiella	Klebsiella_unclassified
Otu00707	0	0.00215778	0.00647333	0.00287704	0	Proteobacteria	Gammaproteobacteria	Enterobacteriales	Enterobacteriaceae	Enterobacteriaceae_unclassified	Enterobacteriaceae_unclassified
Otu00917	0	0	0.00863111	0.00287704	0	Proteobacteria	Gammaproteobacteria	Enterobacteriales	Enterobacteriaceae	Enterobacteriaceae_unclassified	Enterobacteriaceae_unclassified
Otu01085	0	0.00647333	0.00215778	0.00287704	0	Proteobacteria	Gammaproteobacteria	Xanthomonadales	Xanthomonadaceae	Stenotrophomonas	Stenotrophomonas_unclassified
Otu01652	0	0.00647333	0.00215778	0.00287704	0	Proteobacteria	Gammaproteobacteria	Gammaproteobacteria_unclassified	Gammaproteobacteria_unclassified	Gammaproteobacteria_unclassified	Gammaproteobacteria_unclassified
Otu01721	0.00215778	0.00431555	0.00215778	0.00287704	0	Proteobacteria	Gammaproteobacteria	Enterobacteriales	Enterobacteriaceae	Enterobacteriaceae_unclassified	Enterobacteriaceae_unclassified
Otu01860	0.00215778	0.00215778	0.00431555	0.00287704	0	Proteobacteria	Gammaproteobacteria	Enterobacteriales	Enterobacteriaceae	Enterobacteriaceae_unclassified	Enterobacteriaceae_unclassified
Otu02128	0.00215778	0.00215778	0.00431555	0.00287704	0	Proteobacteria	Gammaproteobacteria	Enterobacteriales	Enterobacteriaceae	Enterobacteriaceae_unclassified	Enterobacteriaceae_unclassified
Otu02425	0	0.00431555	0.00431555	0.00287704	0	Proteobacteria	Gammaproteobacteria	Enterobacteriales	Enterobacteriaceae	Enterobacteriaceae_unclassified	Enterobacteriaceae_unclassified
Otu03121	0	0.00431555	0.00431555	0.00287704	0	Proteobacteria	Gammaproteobacteria	Enterobacteriales	Enterobacteriaceae	Enterobacteriaceae_unclassified	Enterobacteriaceae_unclassified
Otu03769	0	0.00647333	0.00215778	0.00287704	0	Proteobacteria	Gammaproteobacteria	Xanthomonadales	Xanthomonadaceae	Stenotrophomonas	Stenotrophomonas_unclassified
Otu00587	0	0	0.00863111	0.00287704	0	Proteobacteria	Gammaproteobacteria	Pseudomonadales	Moraxellaceae	Acinetobacter	Acinetobacter_unclassified
Otu00588	0.00863111	0	0	0.00287704	0	Firmicutes	Bacilli	Bacillales	Staphylococcaceae	Staphylococcus	Staphylococcus_unclassified
Otu00725	0.00215778	0.00647333	0	0.00287704	0	Proteobacteria	Gammaproteobacteria	Xanthomonadales	Xanthomonadaceae	Stenotrophomonas	uncultured_Stenotrophomonas_sp.
Otu00776	0.00647333	0	0.00215778	0.00287704	0	Proteobacteria	Gammaproteobacteria	Enterobacteriales	Enterobacteriaceae	Enterobacteriaceae_unclassified	Enterobacteriaceae_unclassified
Otu00858	0.00215778	0.00647333	0	0.00287704	0	Proteobacteria	Gammaproteobacteria	Enterobacteriales	Enterobacteriaceae	Serratia	Serratia_ureilytica
Otu00995	0.00215778	0.00215778	0.00431555	0.00287704	0	Proteobacteria	Gammaproteobacteria	Gammaproteobacteria_unclassified	Gammaproteobacteria_unclassified	Gammaproteobacteria_unclassified	Gammaproteobacteria_unclassified
Otu01017	0.00215778	0.00215778	0.00431555	0.00287704	0	Proteobacteria	Gammaproteobacteria	Pseudomonadales	Moraxellaceae	Acinetobacter	Acinetobacter_baumannii
Otu01071	0.00431555	0.00431555	0	0.00287704	0	Proteobacteria	Gammaproteobacteria	Xanthomonadales	Xanthomonadaceae	Stenotrophomonas	uncultured_bacterium
Otu01086	0.00431555	0	0.00431555	0.00287704	0	Proteobacteria	Gammaproteobacteria	Enterobacteriales	Enterobacteriaceae	Serratia	Serratia_unclassified
Otu01090	0	0.00863111	0	0.00287704	0	Firmicutes	Bacilli	Bacillales	Bacillaceae	Bacillus	Bacillus_unclassified
Otu01125	0.00215778	0.00431555	0.00215778	0.00287704	0	Proteobacteria	Alphaproteobacteria	Rhizobiales	Rhizobiaceae	Rhizobiaceae_unclassified	Rhizobiaceae_unclassified
Otu01147	0.00431555	0.00215778	0.00215778	0.00287704	0	Proteobacteria	Gammaproteobacteria	Enterobacteriales	Enterobacteriaceae	Pantoea	uncultured_bacterium
Otu01156	0	0.00863111	0	0.00287704	0	Proteobacteria	Gammaproteobacteria	Xanthomonadales	Xanthomonadaceae	Stenotrophomonas	Stenotrophomonas_sp._2012A
Otu01161	0	0.00647333	0.00215778	0.00287704	0	Proteobacteria	Gammaproteobacteria	Gammaproteobacteria_unclassified	Gammaproteobacteria_unclassified	Gammaproteobacteria_unclassified	Gammaproteobacteria_unclassified
Otu01211	0.00431555	0.00215778	0.00215778	0.00287704	0	Proteobacteria	Alphaproteobacteria	Rhizobiales	Rhizobiaceae	Rhizobiaceae_unclassified	Rhizobiaceae_unclassified
Otu01220	0.00215778	0.00431555	0.00215778	0.00287704	0	Proteobacteria	Gammaproteobacteria	Pseudomonadales	Moraxellaceae	Acinetobacter	Acinetobacter_unclassified
Otu01268	0.00431555	0.00215778	0.00215778	0.00287704	0	Proteobacteria	Gammaproteobacteria	Enterobacteriales	Enterobacteriaceae	Serratia	Serratia_unclassified
Otu01321	0.00215778	0.00431555	0.00215778	0.00287704	0	Firmicutes	Bacilli	Bacillales	Bacillaceae	Bacillus	Bacillus_unclassified
Otu01365	0.00215778	0.00215778	0.00431555	0.00287704	0	Proteobacteria	Gammaproteobacteria	Enterobacteriales	Enterobacteriaceae	Enterobacteriaceae_unclassified	Enterobacteriaceae_unclassified
Otu01404	0	0.00215778	0.00647333	0.00287704	0	Proteobacteria	Gammaproteobacteria	Gammaproteobacteria_unclassified	Gammaproteobacteria_unclassified	Gammaproteobacteria_unclassified	Gammaproteobacteria_unclassified
Otu01421	0.00647333	0	0.00215778	0.00287704	0	Proteobacteria	Gammaproteobacteria	Gammaproteobacteria_unclassified	Gammaproteobacteria_unclassified	Gammaproteobacteria_unclassified	Gammaproteobacteria_unclassified
Otu01449	0.00431555	0	0.00431555	0.00287704	0	Proteobacteria	Gammaproteobacteria	Enterobacteriales	Enterobacteriaceae	Enterobacteriaceae_unclassified	Enterobacteriaceae_unclassified
Otu01506	0.00431555	0.00431555	0	0.00287704	0	Proteobacteria	Gammaproteobacteria	Enterobacteriales	Enterobacteriaceae	Enterobacteriaceae_unclassified	Enterobacteriaceae_unclassified
Otu01631	0	0.00863111	0	0.00287704	0	Proteobacteria	Gammaproteobacteria	Betaproteobacteriales	Burkholderiaceae	Cupriavidus	Cupriavidus_unclassified
Otu01647	0	0	0.00863111	0.00287704	0	Proteobacteria	Gammaproteobacteria	Gammaproteobacteria_unclassified	Gammaproteobacteria_unclassified	Gammaproteobacteria_unclassified	Gammaproteobacteria_unclassified
Otu01710	0.00647333	0	0.00215778	0.00287704	0	Proteobacteria	Gammaproteobacteria	Betaproteobacteriales	Burkholderiaceae	Cupriavidus	uncultured_bacterium
Otu01723	0	0.00863111	0	0.00287704	0	Proteobacteria	Gammaproteobacteria	Pseudomonadales	Moraxellaceae	Acinetobacter	Acinetobacter_unclassified
Otu01777	0	0.00863111	0	0.00287704	0	Proteobacteria	Gammaproteobacteria	Betaproteobacteriales	Burkholderiaceae	Cupriavidus	Cupriavidus_unclassified
Otu01811	0.00215778	0.00431555	0.00215778	0.00287704	0	Proteobacteria	Gammaproteobacteria	Enterobacteriales	Enterobacteriaceae	Enterobacter	Yokenella_regensburgei
Otu01878	0.00431555	0.00431555	0	0.00287704	0	Proteobacteria	Proteobacteria_unclassified	Proteobacteria_unclassified	Proteobacteria_unclassified	Proteobacteria_unclassified	Proteobacteria_unclassified
Otu01879	0	0.00215778	0.00647333	0.00287704	0	Proteobacteria	Gammaproteobacteria	Enterobacteriales	Enterobacteriaceae	Enterobacteriaceae_unclassified	Enterobacteriaceae_unclassified
Otu01895	0	0.00647333	0.00215778	0.00287704	0	Proteobacteria	Gammaproteobacteria	Enterobacteriales	Enterobacteriaceae	Enterobacteriaceae_unclassified	Enterobacteriaceae_unclassified
Otu01910	0.00215778	0.00215778	0.00431555	0.00287704	0	Proteobacteria	Gammaproteobacteria	Enterobacteriales	Enterobacteriaceae	Enterobacteriaceae_unclassified	Enterobacteriaceae_unclassified
Otu01917	0.00215778	0.00647333	0	0.00287704	0	Proteobacteria	Gammaproteobacteria	Enterobacteriales	Enterobacteriaceae	Enterobacteriaceae_unclassified	Enterobacteriaceae_unclassified
Otu01930	0.00431555	0.00215778	0.00215778	0.00287704	0	Proteobacteria	Gammaproteobacteria	Enterobacteriales	Enterobacteriaceae	Enterobacteriaceae_unclassified	Enterobacteriaceae_unclassified
Otu02010	0.00431555	0	0.00431555	0.00287704	0	Proteobacteria	Gammaproteobacteria	Enterobacteriales	Enterobacteriaceae	Serratia	Serratia_ureilytica
Otu02027	0.00215778	0.00431555	0.00215778	0.00287704	0	Proteobacteria	Gammaproteobacteria	Enterobacteriales	Enterobacteriaceae	Enterobacter	Enterobacter_unclassified
Otu02086	0	0.00647333	0.00215778	0.00287704	0	Proteobacteria	Gammaproteobacteria	Pseudomonadales	Moraxellaceae	Acinetobacter	Acinetobacter_unclassified
Otu02094	0.00431555	0.00431555	0	0.00287704	0	Firmicutes	Bacilli	Bacillales	Bacillaceae	Bacillus	Bacillus_unclassified
Otu02134	0.00431555	0.00431555	0	0.00287704	0	Proteobacteria	Gammaproteobacteria	Enterobacteriales	Enterobacteriaceae	Enterobacteriaceae_unclassified	Enterobacteriaceae_unclassified
Otu02143	0.00431555	0.00431555	0	0.00287704	0	Proteobacteria	Gammaproteobacteria	Gammaproteobacteria_unclassified	Gammaproteobacteria_unclassified	Gammaproteobacteria_unclassified	Gammaproteobacteria_unclassified
Otu02417	0.00431555	0.00431555	0	0.00287704	0	Proteobacteria	Gammaproteobacteria	Enterobacteriales	Enterobacteriaceae	Enterobacter	Enterobacter_unclassified
Otu02451	0.00431555	0.00431555	0	0.00287704	0	Actinobacteria	Actinobacteria	Streptomycetales	Streptomycetaceae	Streptomycetaceae_unclassified	Streptomycetaceae_unclassified
Otu02568	0.00647333	0.00215778	0	0.00287704	0	Proteobacteria	Gammaproteobacteria	Enterobacteriales	Enterobacteriaceae	Enterobacteriaceae_unclassified	Enterobacteriaceae_unclassified
Otu03521	0	0	0.00863111	0.00287704	0	Proteobacteria	Gammaproteobacteria	Pseudomonadales	Moraxellaceae	Acinetobacter	Acinetobacter_unclassified
Otu03875	0.00431555	0.00431555	0	0.00287704	0	Proteobacteria	Alphaproteobacteria	Rhizobiales	Rhizobiaceae	Ensifer	Ensifer_unclassified
Otu00949	0.00431555	0.00431555	0	0.00287704	0.0107889	Proteobacteria	Alphaproteobacteria	Rhizobiales	Rhizobiaceae	Allorhizobium-Neorhizobium-Pararhizobium-Rhizobium	Agrobacterium_radiobacter
Otu00537	0.00215778	0.00647333	0	0.00287704	0.0280511	Actinobacteria	Actinobacteria	Micrococcales	Micrococcaceae	Arthrobacter	uncultured_bacterium
Otu01902	0	0	0.00647333	0.00215778	0	Proteobacteria	Gammaproteobacteria	Pseudomonadales	Pseudomonadaceae	Pseudomonas	Pseudomonas_unclassified
Otu01000	0	0.00215778	0.00431555	0.00215778	0	Proteobacteria	Gammaproteobacteria	Enterobacteriales	Enterobacteriaceae	Enterobacteriaceae_unclassified	Enterobacteriaceae_unclassified
Otu01237	0	0	0.00647333	0.00215778	0	Proteobacteria	Gammaproteobacteria	Enterobacteriales	Enterobacteriaceae	Enterobacter	Enterobacter_unclassified
Otu02442	0	0.00215778	0.00431555	0.00215778	0	Proteobacteria	Gammaproteobacteria	Pseudomonadales	Pseudomonadaceae	Pseudomonas	Pseudomonas_unclassified
Otu02501	0.00215778	0	0.00431555	0.00215778	0	Proteobacteria	Gammaproteobacteria	Enterobacteriales	Enterobacteriaceae	Enterobacteriaceae_unclassified	Enterobacteriaceae_unclassified
Otu03261	0.00215778	0	0.00431555	0.00215778	0	Proteobacteria	Gammaproteobacteria	Enterobacteriales	Enterobacteriaceae	Enterobacter	Enterobacter_unclassified
Otu03157	0	0.00215778	0.00431555	0.00215778	0.00215778	Firmicutes	Bacilli	Bacillales	Bacillaceae	Bacillus	Bacillus_unclassified
Otu01597	0.00215778	0	0.00431555	0.00215778	0.00863111	Firmicutes	Bacilli	Bacillales	Bacillaceae	Bacillus	Bacillus_unclassified
Otu01002	0.00215778	0.00215778	0.00215778	0.00215778	0	Proteobacteria	Gammaproteobacteria	Enterobacteriales	Enterobacteriaceae	Enterobacteriaceae_unclassified	Enterobacteriaceae_unclassified
Otu01005	0	0.00431555	0.00215778	0.00215778	0	Proteobacteria	Gammaproteobacteria	Enterobacteriales	Enterobacteriaceae	Enterobacteriaceae_unclassified	Enterobacteriaceae_unclassified
Otu01245	0	0.00431555	0.00215778	0.00215778	0	Proteobacteria	Gammaproteobacteria	Pseudomonadales	Pseudomonadaceae	Pseudomonas	Pseudomonas_unclassified
Otu01887	0.00215778	0	0.00431555	0.00215778	0	Proteobacteria	Gammaproteobacteria	Enterobacteriales	Enterobacteriaceae	Enterobacteriaceae_unclassified	Enterobacteriaceae_unclassified
Otu01898	0	0.00431555	0.00215778	0.00215778	0	Proteobacteria	Gammaproteobacteria	Gammaproteobacteria_unclassified	Gammaproteobacteria_unclassified	Gammaproteobacteria_unclassified	Gammaproteobacteria_unclassified
Otu02218	0.00215778	0.00215778	0.00215778	0.00215778	0	Proteobacteria	Gammaproteobacteria	Enterobacteriales	Enterobacteriaceae	Cronobacter	Cronobacter_dublinensis_subsp._lausannensis_LMG_23824
Otu02357	0	0.00431555	0.00215778	0.00215778	0	Firmicutes	Bacilli	Bacillales	Bacillaceae	Bacillus	Bacillus_unclassified
Otu02628	0	0.00431555	0.00215778	0.00215778	0	Proteobacteria	Gammaproteobacteria	Pseudomonadales	Pseudomonadaceae	Pseudomonas	Pseudomonas_unclassified
Otu03155	0.00215778	0.00215778	0.00215778	0.00215778	0	Proteobacteria	Gammaproteobacteria	Enterobacteriales	Enterobacteriaceae	Enterobacteriaceae_unclassified	Enterobacteriaceae_unclassified
Otu03640	0	0.00431555	0.00215778	0.00215778	0	Proteobacteria	Gammaproteobacteria	Gammaproteobacteria_unclassified	Gammaproteobacteria_unclassified	Gammaproteobacteria_unclassified	Gammaproteobacteria_unclassified
Otu03668	0	0.00431555	0.00215778	0.00215778	0	Proteobacteria	Gammaproteobacteria	Enterobacteriales	Enterobacteriaceae	Enterobacteriaceae_unclassified	Enterobacteriaceae_unclassified
Otu03734	0.00215778	0.00215778	0.00215778	0.00215778	0	Proteobacteria	Gammaproteobacteria	Enterobacteriales	Enterobacteriaceae	Enterobacteriaceae_unclassified	Enterobacteriaceae_unclassified
Otu03848	0	0	0.00647333	0.00215778	0	Firmicutes	Bacilli	Bacillales	Planococcaceae	Lysinibacillus	Lysinibacillus_unclassified
Otu03924	0	0.00215778	0.00431555	0.00215778	0	Proteobacteria	Gammaproteobacteria	Enterobacteriales	Enterobacteriaceae	Enterobacteriaceae_unclassified	Enterobacteriaceae_unclassified
Otu00890	0.00215778	0	0.00431555	0.00215778	0	Proteobacteria	Gammaproteobacteria	Enterobacteriales	Enterobacteriaceae	Serratia	Serratia_unclassified
Otu00928	0	0.00431555	0.00215778	0.00215778	0	Proteobacteria	Gammaproteobacteria	Enterobacteriales	Enterobacteriaceae	Enterobacter	Enterobacter_unclassified
Otu01083	0.00215778	0.00215778	0.00215778	0.00215778	0	Proteobacteria	Gammaproteobacteria	Enterobacteriales	Enterobacteriaceae	Enterobacteriaceae_unclassified	Enterobacteriaceae_unclassified
Otu01108	0.00215778	0.00431555	0	0.00215778	0	Proteobacteria	Gammaproteobacteria	Enterobacteriales	Enterobacteriaceae	Enterobacteriaceae_unclassified	Enterobacteriaceae_unclassified
Otu01149	0.00431555	0.00215778	0	0.00215778	0	Firmicutes	Bacilli	Bacillales	Bacillaceae	Bacillus	Bacillus_unclassified
Otu01151	0	0.00431555	0.00215778	0.00215778	0	Proteobacteria	Gammaproteobacteria	Betaproteobacteriales	Burkholderiaceae	Comamonas	Comamonas_unclassified
Otu01175	0.00431555	0.00215778	0	0.00215778	0	Proteobacteria	Gammaproteobacteria	Enterobacteriales	Enterobacteriaceae	Enterobacteriaceae_unclassified	Enterobacteriaceae_unclassified
Otu01238	0	0.00215778	0.00431555	0.00215778	0	Proteobacteria	Gammaproteobacteria	Pseudomonadales	Pseudomonadales_unclassified	Pseudomonadales_unclassified	Pseudomonadales_unclassified
Otu01271	0	0.00647333	0	0.00215778	0	Proteobacteria	Gammaproteobacteria	Betaproteobacteriales	Burkholderiaceae	Cupriavidus	Cupriavidus_unclassified
Otu01380	0.00215778	0	0.00431555	0.00215778	0	Proteobacteria	Gammaproteobacteria	Enterobacteriales	Enterobacteriaceae	Enterobacter	Enterobacter_unclassified
Otu01486	0.00215778	0	0.00431555	0.00215778	0	Proteobacteria	Gammaproteobacteria	Enterobacteriales	Enterobacteriaceae	Enterobacteriaceae_unclassified	Enterobacteriaceae_unclassified
Otu01488	0	0.00215778	0.00431555	0.00215778	0	Proteobacteria	Gammaproteobacteria	Xanthomonadales	Xanthomonadaceae	Stenotrophomonas	Stenotrophomonas_unclassified
Otu01491	0	0.00647333	0	0.00215778	0	Proteobacteria	Gammaproteobacteria	Enterobacteriales	Enterobacteriaceae	Enterobacteriaceae_unclassified	Enterobacteriaceae_unclassified
Otu01500	0.00215778	0	0.00431555	0.00215778	0	Proteobacteria	Gammaproteobacteria	Enterobacteriales	Enterobacteriaceae	Enterobacter	Enterobacter_unclassified
Otu01571	0	0.00215778	0.00431555	0.00215778	0	Proteobacteria	Gammaproteobacteria	Pseudomonadales	Moraxellaceae	Acinetobacter	Acinetobacter_unclassified
Otu01586	0.00215778	0.00431555	0	0.00215778	0	Proteobacteria	Gammaproteobacteria	Enterobacteriales	Enterobacteriaceae	Enterobacteriaceae_unclassified	Enterobacteriaceae_unclassified
Otu01611	0	0.00647333	0	0.00215778	0	Proteobacteria	Gammaproteobacteria	Enterobacteriales	Enterobacteriaceae	Kosakonia	Kosakonia_cowanii
Otu01644	0	0.00647333	0	0.00215778	0	Proteobacteria	Gammaproteobacteria	Gammaproteobacteria_unclassified	Gammaproteobacteria_unclassified	Gammaproteobacteria_unclassified	Gammaproteobacteria_unclassified
Otu01671	0	0.00431555	0.00215778	0.00215778	0	Proteobacteria	Gammaproteobacteria	Enterobacteriales	Enterobacteriaceae	Enterobacteriaceae_unclassified	Enterobacteriaceae_unclassified
Otu01673	0	0.00431555	0.00215778	0.00215778	0	Proteobacteria	Gammaproteobacteria	Enterobacteriales	Enterobacteriaceae	Enterobacteriaceae_unclassified	Enterobacteriaceae_unclassified
Otu01677	0	0.00431555	0.00215778	0.00215778	0	Proteobacteria	Gammaproteobacteria	Enterobacteriales	Enterobacteriaceae	Enterobacteriaceae_unclassified	Enterobacteriaceae_unclassified
Otu01713	0.00215778	0	0.00431555	0.00215778	0	Proteobacteria	Gammaproteobacteria	Enterobacteriales	Enterobacteriaceae	Enterobacteriaceae_unclassified	Enterobacteriaceae_unclassified
Otu01907	0.00431555	0	0.00215778	0.00215778	0	Proteobacteria	Gammaproteobacteria	Enterobacteriales	Enterobacteriaceae	Enterobacteriaceae_unclassified	Enterobacteriaceae_unclassified
Otu01929	0	0.00647333	0	0.00215778	0	Proteobacteria	Gammaproteobacteria	Enterobacteriales	Enterobacteriaceae	Enterobacteriaceae_unclassified	Enterobacteriaceae_unclassified
Otu01980	0.00215778	0.00431555	0	0.00215778	0	Proteobacteria	Gammaproteobacteria	Gammaproteobacteria_unclassified	Gammaproteobacteria_unclassified	Gammaproteobacteria_unclassified	Gammaproteobacteria_unclassified
Otu02021	0	0.00431555	0.00215778	0.00215778	0	Firmicutes	Bacilli	Bacillales	Bacillaceae	Bacillus	Bacillus_unclassified
Otu02025	0	0.00431555	0.00215778	0.00215778	0	Proteobacteria	Gammaproteobacteria	Enterobacteriales	Enterobacteriaceae	Enterobacteriaceae_unclassified	Enterobacteriaceae_unclassified
Otu02037	0	0.00215778	0.00431555	0.00215778	0	Proteobacteria	Gammaproteobacteria	Betaproteobacteriales	Burkholderiaceae	Burkholderiaceae_unclassified	Burkholderiaceae_unclassified
Otu02082	0.00215778	0.00215778	0.00215778	0.00215778	0	Proteobacteria	Gammaproteobacteria	Enterobacteriales	Enterobacteriaceae	Enterobacteriaceae_unclassified	Enterobacteriaceae_unclassified
Otu02154	0.00215778	0.00431555	0	0.00215778	0	Firmicutes	Bacilli	Bacillales	Bacillaceae	Bacillus	Bacillus_unclassified
Otu02198	0	0.00431555	0.00215778	0.00215778	0	Proteobacteria	Gammaproteobacteria	Enterobacteriales	Enterobacteriaceae	Enterobacteriaceae_unclassified	Enterobacteriaceae_unclassified
Otu02346	0	0.00647333	0	0.00215778	0	Proteobacteria	Gammaproteobacteria	Enterobacteriales	Enterobacteriaceae	Enterobacteriaceae_unclassified	Enterobacteriaceae_unclassified
Otu02373	0.00215778	0.00431555	0	0.00215778	0	Proteobacteria	Gammaproteobacteria	Betaproteobacteriales	Burkholderiaceae	Burkholderia-Caballeronia-Paraburkholderia	Burkholderia-Caballeronia-Paraburkholderia_unclassified
Otu02380	0.00215778	0	0.00431555	0.00215778	0	Proteobacteria	Gammaproteobacteria	Xanthomonadales	Xanthomonadaceae	Xanthomonadaceae_unclassified	Xanthomonadaceae_unclassified
Otu02395	0.00215778	0.00215778	0.00215778	0.00215778	0	Proteobacteria	Gammaproteobacteria	Pseudomonadales	Moraxellaceae	Acinetobacter	Acinetobacter_baumannii
Otu02504	0.00215778	0.00431555	0	0.00215778	0	Proteobacteria	Gammaproteobacteria	Enterobacteriales	Enterobacteriaceae	Enterobacteriaceae_unclassified	Enterobacteriaceae_unclassified
Otu02511	0	0	0.00647333	0.00215778	0	Proteobacteria	Gammaproteobacteria	Pseudomonadales	Moraxellaceae	uncultured	uncultured_unclassified
Otu02561	0.00215778	0	0.00431555	0.00215778	0	Proteobacteria	Gammaproteobacteria	Pseudomonadales	Moraxellaceae	Acinetobacter	Acinetobacter_unclassified
Otu02584	0	0	0.00647333	0.00215778	0	Proteobacteria	Gammaproteobacteria	Pseudomonadales	Pseudomonadaceae	Pseudomonas	Pseudomonas_unclassified
Otu02795	0	0.00647333	0	0.00215778	0	Firmicutes	Bacilli	Bacillales	Bacillaceae	Bacillus	Bacillus_unclassified
Otu03164	0.00215778	0.00431555	0	0.00215778	0	Bacteroidetes	Bacteroidia	Flavobacteriales	Weeksellaceae	Elizabethkingia	uncultured_bacterium
Otu03167	0	0.00215778	0.00431555	0.00215778	0	Proteobacteria	Gammaproteobacteria	Enterobacteriales	Enterobacteriaceae	Enterobacteriaceae_unclassified	Enterobacteriaceae_unclassified
Otu03180	0.00431555	0.00215778	0	0.00215778	0	Proteobacteria	Gammaproteobacteria	Enterobacteriales	Enterobacteriaceae	Enterobacter	Enterobacter_unclassified
Otu03186	0.00647333	0	0	0.00215778	0	Proteobacteria	Gammaproteobacteria	Enterobacteriales	Enterobacteriaceae	Enterobacteriaceae_unclassified	Enterobacteriaceae_unclassified
Otu03219	0.00215778	0	0.00431555	0.00215778	0	Proteobacteria	Gammaproteobacteria	Enterobacteriales	Enterobacteriaceae	Enterobacteriaceae_unclassified	Enterobacteriaceae_unclassified
Otu03262	0	0.00431555	0.00215778	0.00215778	0	Proteobacteria	Gammaproteobacteria	Pseudomonadales	Moraxellaceae	Moraxellaceae_unclassified	Moraxellaceae_unclassified
Otu03278	0	0	0.00647333	0.00215778	0	Proteobacteria	Gammaproteobacteria	Enterobacteriales	Enterobacteriaceae	Enterobacteriaceae_unclassified	Enterobacteriaceae_unclassified
Otu03375	0	0	0.00647333	0.00215778	0	Proteobacteria	Gammaproteobacteria	Pseudomonadales	Pseudomonadales_unclassified	Pseudomonadales_unclassified	Pseudomonadales_unclassified
Otu03536	0.00647333	0	0	0.00215778	0	Proteobacteria	Gammaproteobacteria	Enterobacteriales	Enterobacteriaceae	Enterobacteriaceae_unclassified	Enterobacteriaceae_unclassified
Otu03692	0.00215778	0.00431555	0	0.00215778	0	Bacteria_unclassified	Bacteria_unclassified	Bacteria_unclassified	Bacteria_unclassified	Bacteria_unclassified	Bacteria_unclassified
Otu03718	0.00431555	0.00215778	0	0.00215778	0	Proteobacteria	Alphaproteobacteria	Alphaproteobacteria_unclassified	Alphaproteobacteria_unclassified	Alphaproteobacteria_unclassified	Alphaproteobacteria_unclassified
Otu03887	0	0.00431555	0.00215778	0.00215778	0	Proteobacteria	Gammaproteobacteria	Enterobacteriales	Enterobacteriaceae	Enterobacteriaceae_unclassified	Enterobacteriaceae_unclassified
Otu04010	0.00215778	0.00215778	0.00215778	0.00215778	0	Proteobacteria	Gammaproteobacteria	Xanthomonadales	Xanthomonadaceae	Stenotrophomonas	Stenotrophomonas_unclassified
Otu04019	0.00431555	0.00215778	0	0.00215778	0	Proteobacteria	Gammaproteobacteria	Enterobacteriales	Enterobacteriaceae	Enterobacteriaceae_unclassified	Enterobacteriaceae_unclassified
Otu04164	0	0	0.00647333	0.00215778	0	Proteobacteria	Gammaproteobacteria	Enterobacteriales	Enterobacteriaceae	Enterobacteriaceae_unclassified	Enterobacteriaceae_unclassified
Otu04221	0.00215778	0	0.00431555	0.00215778	0	Proteobacteria	Gammaproteobacteria	Xanthomonadales	Xanthomonadaceae	Xanthomonadaceae_unclassified	Xanthomonadaceae_unclassified
Otu00007	0.00215778	0.00215778	0.00215778	0.00215778	6.01157	Actinobacteria	Actinobacteria	Propionibacteriales	Propionibacteriaceae	Microlunatus	uncultured_bacterium
Otu00991	0	0	0.00431555	0.00143852	0	Proteobacteria	Gammaproteobacteria	Enterobacteriales	Enterobacteriaceae	Enterobacteriaceae_unclassified	Enterobacteriaceae_unclassified
Otu02215	0	0	0.00431555	0.00143852	0	Proteobacteria	Gammaproteobacteria	Enterobacteriales	Enterobacteriaceae	Salmonella	Salmonella_unclassified
Otu03082	0	0	0.00431555	0.00143852	0	Proteobacteria	Gammaproteobacteria	Enterobacteriales	Enterobacteriaceae	Enterobacteriaceae_unclassified	Enterobacteriaceae_unclassified
Otu02402	0	0	0.00431555	0.00143852	0.00215778	Proteobacteria	Gammaproteobacteria	Betaproteobacteriales	Burkholderiaceae	Burkholderiaceae_unclassified	Burkholderiaceae_unclassified
Otu01337	0	0.00215778	0.00215778	0.00143852	0	Proteobacteria	Gammaproteobacteria	Enterobacteriales	Enterobacteriaceae	Enterobacteriaceae_unclassified	Enterobacteriaceae_unclassified
Otu01366	0	0.00215778	0.00215778	0.00143852	0	Proteobacteria	Gammaproteobacteria	Enterobacteriales	Enterobacteriaceae	Enterobacteriaceae_unclassified	Enterobacteriaceae_unclassified
Otu01406	0	0.00215778	0.00215778	0.00143852	0	Proteobacteria	Gammaproteobacteria	Enterobacteriales	Enterobacteriaceae	Enterobacteriaceae_unclassified	Enterobacteriaceae_unclassified
Otu01418	0	0.00215778	0.00215778	0.00143852	0	Proteobacteria	Gammaproteobacteria	Xanthomonadales	Xanthomonadaceae	Stenotrophomonas	Stenotrophomonas_sp._2012A
Otu01865	0	0	0.00431555	0.00143852	0	Proteobacteria	Gammaproteobacteria	Pseudomonadales	Pseudomonadaceae	Pseudomonas	Pseudomonas_unclassified
Otu02011	0	0.00215778	0.00215778	0.00143852	0	Actinobacteria	Actinobacteria	Streptomycetales	Streptomycetaceae	Streptomyces	Streptomyces_unclassified
Otu02192	0	0	0.00431555	0.00143852	0	Proteobacteria	Gammaproteobacteria	Enterobacteriales	Enterobacteriaceae	Enterobacteriaceae_unclassified	Enterobacteriaceae_unclassified
Otu02394	0	0	0.00431555	0.00143852	0	Proteobacteria	Gammaproteobacteria	Enterobacteriales	Enterobacteriaceae	Enterobacteriaceae_unclassified	Enterobacteriaceae_unclassified
Otu02523	0	0	0.00431555	0.00143852	0	Firmicutes	Bacilli	Bacillales	Bacillales_unclassified	Bacillales_unclassified	Bacillales_unclassified
Otu02528	0	0.00215778	0.00215778	0.00143852	0	Firmicutes	Bacilli	Bacillales	Paenibacillaceae	Paenibacillus	Paenibacillus_alvei
Otu02540	0.00215778	0	0.00215778	0.00143852	0	Proteobacteria	Gammaproteobacteria	Enterobacteriales	Enterobacteriaceae	Enterobacteriaceae_unclassified	Enterobacteriaceae_unclassified
Otu02593	0.00215778	0	0.00215778	0.00143852	0	Proteobacteria	Gammaproteobacteria	Gammaproteobacteria_unclassified	Gammaproteobacteria_unclassified	Gammaproteobacteria_unclassified	Gammaproteobacteria_unclassified
Otu02619	0	0	0.00431555	0.00143852	0	Proteobacteria	Gammaproteobacteria	Pseudomonadales	Pseudomonadales_unclassified	Pseudomonadales_unclassified	Pseudomonadales_unclassified
Otu03322	0	0.00215778	0.00215778	0.00143852	0	Proteobacteria	Gammaproteobacteria	Enterobacteriales	Enterobacteriaceae	Enterobacteriaceae_unclassified	Enterobacteriaceae_unclassified
Otu03402	0.00215778	0	0.00215778	0.00143852	0	Bacteria_unclassified	Bacteria_unclassified	Bacteria_unclassified	Bacteria_unclassified	Bacteria_unclassified	Bacteria_unclassified
Otu03443	0	0.00215778	0.00215778	0.00143852	0	Firmicutes	Bacilli	Bacillales	Planococcaceae	Lysinibacillus	Lysinibacillus_unclassified
Otu03742	0	0.00215778	0.00215778	0.00143852	0	Bacteria_unclassified	Bacteria_unclassified	Bacteria_unclassified	Bacteria_unclassified	Bacteria_unclassified	Bacteria_unclassified
Otu03815	0	0.00215778	0.00215778	0.00143852	0	Proteobacteria	Gammaproteobacteria	Gammaproteobacteria_unclassified	Gammaproteobacteria_unclassified	Gammaproteobacteria_unclassified	Gammaproteobacteria_unclassified
Otu03919	0	0.00215778	0.00215778	0.00143852	0	Proteobacteria	Gammaproteobacteria	Enterobacteriales	Enterobacteriaceae	Enterobacteriaceae_unclassified	Enterobacteriaceae_unclassified
Otu03952	0.00215778	0	0.00215778	0.00143852	0	Bacteria_unclassified	Bacteria_unclassified	Bacteria_unclassified	Bacteria_unclassified	Bacteria_unclassified	Bacteria_unclassified
Otu01012	0.00215778	0	0.00215778	0.00143852	0.00431555	Proteobacteria	Gammaproteobacteria	Pseudomonadales	Pseudomonadaceae	Pseudomonas	Pseudomonas_citronellolis
Otu01736	0.00215778	0	0.00215778	0.00143852	0.00863111	Actinobacteria	Actinobacteria	Streptomycetales	Streptomycetaceae	Streptomyces	Streptomyces_unclassified
Otu01051	0.00215778	0	0.00215778	0.00143852	0.0237355	Actinobacteria	Actinobacteria	Micrococcales	Microbacteriaceae	Microbacteriaceae_unclassified	Microbacteriaceae_unclassified
Otu01060	0	0.00215778	0.00215778	0.00143852	0	Proteobacteria	Gammaproteobacteria	Enterobacteriales	Enterobacteriaceae	Enterobacteriaceae_unclassified	Enterobacteriaceae_unclassified
Otu01279	0	0.00215778	0.00215778	0.00143852	0	Proteobacteria	Gammaproteobacteria	Enterobacteriales	Enterobacteriaceae	Enterobacteriaceae_unclassified	Enterobacteriaceae_unclassified
Otu01378	0	0	0.00431555	0.00143852	0	Proteobacteria	Gammaproteobacteria	Pseudomonadales	Moraxellaceae	Acinetobacter	Acinetobacter_unclassified
Otu01382	0.00431555	0	0	0.00143852	0	Proteobacteria	Alphaproteobacteria	Rhizobiales	Rhizobiaceae	Ochrobactrum	Ochrobactrum_unclassified
Otu01440	0	0.00431555	0	0.00143852	0	Proteobacteria	Gammaproteobacteria	Xanthomonadales	Xanthomonadaceae	Stenotrophomonas	Stenotrophomonas_unclassified
Otu01495	0	0.00215778	0.00215778	0.00143852	0	Proteobacteria	Gammaproteobacteria	Pseudomonadales	Moraxellaceae	Acinetobacter	Acinetobacter_baumannii
Otu01561	0	0.00431555	0	0.00143852	0	Proteobacteria	Gammaproteobacteria	Gammaproteobacteria_unclassified	Gammaproteobacteria_unclassified	Gammaproteobacteria_unclassified	Gammaproteobacteria_unclassified
Otu01609	0	0.00431555	0	0.00143852	0	Proteobacteria	Gammaproteobacteria	Enterobacteriales	Enterobacteriaceae	Enterobacteriaceae_unclassified	Enterobacteriaceae_unclassified
Otu01640	0.00431555	0	0	0.00143852	0	Proteobacteria	Gammaproteobacteria	Enterobacteriales	Enterobacteriaceae	Enterobacteriaceae_unclassified	Enterobacteriaceae_unclassified
Otu01665	0	0.00431555	0	0.00143852	0	Firmicutes	Bacilli	Bacilli_unclassified	Bacilli_unclassified	Bacilli_unclassified	Bacilli_unclassified
Otu01687	0.00215778	0.00215778	0	0.00143852	0	Proteobacteria	Gammaproteobacteria	Enterobacteriales	Enterobacteriaceae	Enterobacteriaceae_unclassified	Enterobacteriaceae_unclassified
Otu01773	0	0.00431555	0	0.00143852	0	Proteobacteria	Gammaproteobacteria	Enterobacteriales	Enterobacteriaceae	Enterobacteriaceae_unclassified	Enterobacteriaceae_unclassified
Otu01796	0.00215778	0.00215778	0	0.00143852	0	Proteobacteria	Gammaproteobacteria	Pseudomonadales	Pseudomonadaceae	Pseudomonas	Pseudomonas_unclassified
Otu01805	0	0.00215778	0.00215778	0.00143852	0	Proteobacteria	Gammaproteobacteria	Enterobacteriales	Enterobacteriaceae	Serratia	Serratia_unclassified
Otu01809	0	0	0.00431555	0.00143852	0	Proteobacteria	Gammaproteobacteria	Pseudomonadales	Pseudomonadaceae	Pseudomonas	Pseudomonas_mosselii
Otu01823	0	0.00215778	0.00215778	0.00143852	0	Proteobacteria	Gammaproteobacteria	Pseudomonadales	Moraxellaceae	Acinetobacter	Acinetobacter_baumannii
Otu01832	0	0	0.00431555	0.00143852	0	Proteobacteria	Gammaproteobacteria	Pseudomonadales	Moraxellaceae	Moraxellaceae_unclassified	Moraxellaceae_unclassified
Otu01851	0.00431555	0	0	0.00143852	0	Bacteroidetes	Bacteroidia	Flavobacteriales	Weeksellaceae	Elizabethkingia	Elizabethkingia_anophelis
Otu01857	0.00431555	0	0	0.00143852	0	Proteobacteria	Gammaproteobacteria	Enterobacteriales	Enterobacteriaceae	Enterobacteriaceae_unclassified	Enterobacteriaceae_unclassified
Otu01863	0	0.00215778	0.00215778	0.00143852	0	Proteobacteria	Gammaproteobacteria	Enterobacteriales	Enterobacteriaceae	Enterobacteriaceae_unclassified	Enterobacteriaceae_unclassified
Otu01891	0	0.00431555	0	0.00143852	0	Firmicutes	Bacilli	Lactobacillales	Streptococcaceae	Lactococcus	Lactococcus_lactis_subsp._cremoris
Otu01903	0	0.00215778	0.00215778	0.00143852	0	Proteobacteria	Gammaproteobacteria	Enterobacteriales	Enterobacteriaceae	Buttiauxella	uncultured_bacterium
Otu01915	0.00215778	0.00215778	0	0.00143852	0	Proteobacteria	Gammaproteobacteria	Enterobacteriales	Enterobacteriaceae	Enterobacteriaceae_unclassified	Enterobacteriaceae_unclassified
Otu01928	0.00431555	0	0	0.00143852	0	Bacteroidetes	Bacteroidia	Sphingobacteriales	Sphingobacteriaceae	Sphingobacterium	uncultured_Sphingobacterium_sp.
Otu01932	0	0	0.00431555	0.00143852	0	Firmicutes	Clostridia	Clostridiales	Clostridiaceae_1	Clostridium_sensu_stricto_13	Clostridium_thiosulfatireducens
Otu02084	0	0	0.00431555	0.00143852	0	Proteobacteria	Gammaproteobacteria	Pseudomonadales	Moraxellaceae	Acinetobacter	Acinetobacter_unclassified
Otu02108	0	0	0.00431555	0.00143852	0	Proteobacteria	Gammaproteobacteria	Pseudomonadales	Moraxellaceae	Acinetobacter	Acinetobacter_unclassified
Otu02137	0.00215778	0.00215778	0	0.00143852	0	Proteobacteria	Gammaproteobacteria	Enterobacteriales	Enterobacteriaceae	Enterobacteriaceae_unclassified	Enterobacteriaceae_unclassified
Otu02140	0	0.00431555	0	0.00143852	0	Proteobacteria	Gammaproteobacteria	Enterobacteriales	Enterobacteriaceae	Enterobacteriaceae_unclassified	Enterobacteriaceae_unclassified
Otu02194	0	0	0.00431555	0.00143852	0	Proteobacteria	Gammaproteobacteria	Enterobacteriales	Enterobacteriaceae	Serratia	Serratia_unclassified
Otu02203	0	0.00215778	0.00215778	0.00143852	0	Firmicutes	Bacilli	Lactobacillales	Streptococcaceae	Lactococcus	Lactococcus_lactis
Otu02264	0	0.00431555	0	0.00143852	0	Proteobacteria	Alphaproteobacteria	Caulobacterales	Caulobacteraceae	Brevundimonas	Brevundimonas_unclassified
Otu02282	0.00431555	0	0	0.00143852	0	Proteobacteria	Gammaproteobacteria	Gammaproteobacteria_unclassified	Gammaproteobacteria_unclassified	Gammaproteobacteria_unclassified	Gammaproteobacteria_unclassified
Otu02320	0.00215778	0.00215778	0	0.00143852	0	Bacteroidetes	Bacteroidia	Sphingobacteriales	Sphingobacteriaceae	Sphingobacterium	uncultured_Bacteroidetes_bacterium
Otu02444	0	0.00215778	0.00215778	0.00143852	0	Proteobacteria	Gammaproteobacteria	Pseudomonadales	Moraxellaceae	Acinetobacter	Acinetobacter_unclassified
Otu02488	0.00215778	0.00215778	0	0.00143852	0	Proteobacteria	Gammaproteobacteria	Enterobacteriales	Enterobacteriaceae	Enterobacteriaceae_unclassified	Enterobacteriaceae_unclassified
Otu02535	0	0	0.00431555	0.00143852	0	Proteobacteria	Gammaproteobacteria	Enterobacteriales	Enterobacteriaceae	Escherichia-Shigella	Streptomyces_sp._Q1
Otu02536	0.00431555	0	0	0.00143852	0	Proteobacteria	Gammaproteobacteria	Enterobacteriales	Enterobacteriaceae	Enterobacteriaceae_unclassified	Enterobacteriaceae_unclassified
Otu02626	0	0.00431555	0	0.00143852	0	Proteobacteria	Gammaproteobacteria	Enterobacteriales	Enterobacteriaceae	Enterobacteriaceae_unclassified	Enterobacteriaceae_unclassified
Otu02703	0	0	0.00431555	0.00143852	0	Proteobacteria	Gammaproteobacteria	Gammaproteobacteria_unclassified	Gammaproteobacteria_unclassified	Gammaproteobacteria_unclassified	Gammaproteobacteria_unclassified
Otu02873	0.00215778	0.00215778	0	0.00143852	0	Proteobacteria	Gammaproteobacteria	Enterobacteriales	Enterobacteriaceae	Enterobacteriaceae_unclassified	Enterobacteriaceae_unclassified
Otu02908	0	0.00431555	0	0.00143852	0	Proteobacteria	Gammaproteobacteria	Enterobacteriales	Enterobacteriaceae	Serratia	Serratia_unclassified
Otu02935	0.00431555	0	0	0.00143852	0	Proteobacteria	Gammaproteobacteria	Enterobacteriales	Enterobacteriaceae	Enterobacteriaceae_unclassified	Enterobacteriaceae_unclassified
Otu03062	0	0.00431555	0	0.00143852	0	Bacteroidetes	Bacteroidia	Sphingobacteriales	Sphingobacteriaceae	Sphingobacterium	uncultured_Bacteroidetes_bacterium
Otu03072	0.00215778	0	0.00215778	0.00143852	0	Proteobacteria	Gammaproteobacteria	Enterobacteriales	Enterobacteriaceae	Enterobacteriaceae_unclassified	Enterobacteriaceae_unclassified
Otu03151	0.00215778	0	0.00215778	0.00143852	0	Proteobacteria	Gammaproteobacteria	Enterobacteriales	Enterobacteriaceae	Enterobacteriaceae_unclassified	Enterobacteriaceae_unclassified
Otu03160	0	0.00431555	0	0.00143852	0	Proteobacteria	Gammaproteobacteria	Enterobacteriales	Enterobacteriaceae	Enterobacteriaceae_unclassified	Enterobacteriaceae_unclassified
Otu03177	0.00215778	0	0.00215778	0.00143852	0	Proteobacteria	Gammaproteobacteria	Enterobacteriales	Enterobacteriaceae	Enterobacteriaceae_unclassified	Enterobacteriaceae_unclassified
Otu03187	0	0.00215778	0.00215778	0.00143852	0	Proteobacteria	Gammaproteobacteria	Enterobacteriales	Enterobacteriaceae	Serratia	Serratia_rubidaea
Otu03209	0	0.00215778	0.00215778	0.00143852	0	Proteobacteria	Gammaproteobacteria	Xanthomonadales	Xanthomonadaceae	Stenotrophomonas	uncultured_gamma_proteobacterium
Otu03234	0.00215778	0.00215778	0	0.00143852	0	Proteobacteria	Gammaproteobacteria	Pseudomonadales	Pseudomonadaceae	Pseudomonas	Pseudomonas_unclassified
Otu03264	0.00215778	0.00215778	0	0.00143852	0	Proteobacteria	Gammaproteobacteria	Enterobacteriales	Enterobacteriaceae	Serratia	Serratia_unclassified
Otu03359	0.00215778	0.00215778	0	0.00143852	0	Bacteroidetes	Bacteroidia	Sphingobacteriales	Sphingobacteriaceae	Sphingobacterium	Sphingobacterium_unclassified
Otu03406	0	0.00215778	0.00215778	0.00143852	0	Bacteria_unclassified	Bacteria_unclassified	Bacteria_unclassified	Bacteria_unclassified	Bacteria_unclassified	Bacteria_unclassified
Otu03407	0	0.00431555	0	0.00143852	0	Proteobacteria	Gammaproteobacteria	Xanthomonadales	Xanthomonadaceae	Luteimonas	uncultured_Xanthomonas_sp.
Otu03458	0	0.00431555	0	0.00143852	0	Proteobacteria	Gammaproteobacteria	Enterobacteriales	Enterobacteriaceae	Enterobacteriaceae_unclassified	Enterobacteriaceae_unclassified
Otu03489	0.00215778	0	0.00215778	0.00143852	0	Proteobacteria	Gammaproteobacteria	Enterobacteriales	Enterobacteriaceae	Serratia	Serratia_unclassified
Otu03513	0	0.00215778	0.00215778	0.00143852	0	Proteobacteria	Gammaproteobacteria	Enterobacteriales	Enterobacteriaceae	Enterobacteriaceae_unclassified	Enterobacteriaceae_unclassified
Otu03556	0	0.00215778	0.00215778	0.00143852	0	Proteobacteria	Gammaproteobacteria	Enterobacteriales	Enterobacteriaceae	Enterobacteriaceae_unclassified	Enterobacteriaceae_unclassified
Otu03610	0	0.00431555	0	0.00143852	0	Proteobacteria	Gammaproteobacteria	Enterobacteriales	Enterobacteriaceae	Enterobacteriaceae_unclassified	Enterobacteriaceae_unclassified
Otu03641	0.00215778	0.00215778	0	0.00143852	0	Proteobacteria	Gammaproteobacteria	Xanthomonadales	Xanthomonadaceae	Stenotrophomonas	Stenotrophomonas_unclassified
Otu03669	0	0.00431555	0	0.00143852	0	Proteobacteria	Gammaproteobacteria	Enterobacteriales	Enterobacteriaceae	Enterobacteriaceae_unclassified	Enterobacteriaceae_unclassified
Otu03679	0	0.00215778	0.00215778	0.00143852	0	Proteobacteria	Gammaproteobacteria	Enterobacteriales	Enterobacteriaceae	Enterobacteriaceae_unclassified	Enterobacteriaceae_unclassified
Otu03772	0.00431555	0	0	0.00143852	0	Proteobacteria	Gammaproteobacteria	Enterobacteriales	Enterobacteriaceae	Enterobacteriaceae_unclassified	Enterobacteriaceae_unclassified
Otu03843	0.00215778	0	0.00215778	0.00143852	0	Proteobacteria	Gammaproteobacteria	Pseudomonadales	Moraxellaceae	Acinetobacter	uncultured_Acinetobacter_sp.
Otu03846	0	0.00215778	0.00215778	0.00143852	0	Proteobacteria	Gammaproteobacteria	Enterobacteriales	Enterobacteriaceae	Enterobacteriaceae_unclassified	Enterobacteriaceae_unclassified
Otu03885	0.00431555	0	0	0.00143852	0	Proteobacteria	Gammaproteobacteria	Enterobacteriales	Enterobacteriaceae	Enterobacteriaceae_unclassified	Enterobacteriaceae_unclassified
Otu03907	0	0.00215778	0.00215778	0.00143852	0	Proteobacteria	Gammaproteobacteria	Enterobacteriales	Enterobacteriaceae	Enterobacteriaceae_unclassified	Enterobacteriaceae_unclassified
Otu03928	0	0.00215778	0.00215778	0.00143852	0	Proteobacteria	Gammaproteobacteria	Enterobacteriales	Enterobacteriaceae	Enterobacteriaceae_unclassified	Enterobacteriaceae_unclassified
Otu03943	0	0.00431555	0	0.00143852	0	Proteobacteria	Gammaproteobacteria	Enterobacteriales	Enterobacteriaceae	Enterobacteriaceae_unclassified	Enterobacteriaceae_unclassified
Otu03948	0	0.00431555	0	0.00143852	0	Firmicutes	Bacilli	Bacillales	Bacillaceae	Bacillus	Bacillus_unclassified
Otu03949	0	0.00431555	0	0.00143852	0	Firmicutes	Bacilli	Bacillales	Bacillaceae	Bacillus	Bacillus_unclassified
Otu03982	0.00215778	0.00215778	0	0.00143852	0	Proteobacteria	Gammaproteobacteria	Pseudomonadales	Pseudomonadaceae	Pseudomonas	Pseudomonas_unclassified
Otu04140	0	0.00215778	0.00215778	0.00143852	0	Proteobacteria	Gammaproteobacteria	Betaproteobacteriales	Burkholderiaceae	Burkholderiaceae_unclassified	Burkholderiaceae_unclassified
Otu04150	0	0.00215778	0.00215778	0.00143852	0	Proteobacteria	Gammaproteobacteria	Enterobacteriales	Enterobacteriaceae	Enterobacteriaceae_unclassified	Enterobacteriaceae_unclassified
Otu04160	0.00215778	0.00215778	0	0.00143852	0	Proteobacteria	Gammaproteobacteria	Enterobacteriales	Enterobacteriaceae	Citrobacter	uncultured_Enterobacteriaceae_bacterium
Otu04194	0	0	0.00431555	0.00143852	0	Proteobacteria	Gammaproteobacteria	Enterobacteriales	Enterobacteriaceae	Serratia	Serratia_unclassified
Otu04207	0.00431555	0	0	0.00143852	0	Firmicutes	Bacilli	Bacillales	Bacillaceae	Bacillus	Bacillaceae_bacterium_PaH1.39a
Otu04227	0	0.00431555	0	0.00143852	0	Proteobacteria	Gammaproteobacteria	Enterobacteriales	Enterobacteriaceae	Enterobacteriaceae_unclassified	Enterobacteriaceae_unclassified
Otu04271	0.00215778	0.00215778	0	0.00143852	0	Proteobacteria	Gammaproteobacteria	Enterobacteriales	Enterobacteriaceae	Enterobacter	Enterobacter_unclassified
Otu01936	0	0.00431555	0	0.00143852	0.00215778	Proteobacteria	Gammaproteobacteria	Betaproteobacteriales	Burkholderiaceae	Cupriavidus	Cupriavidus_unclassified
Otu02001	0.00431555	0	0	0.00143852	0.00431555	Firmicutes	Clostridia	Clostridiales	Ruminococcaceae	Faecalibacterium	uncultured_organism
Otu02299	0.00215778	0.00215778	0	0.00143852	0.00863111	Actinobacteria	Actinobacteria	Micrococcales	Micrococcaceae	Paenarthrobacter	uncultured_bacterium
Otu00743	0.00215778	0.00215778	0	0.00143852	0.0323666	Firmicutes	Bacilli	Bacillales	Bacillaceae	Bacillus	Bacillus_unclassified
Otu00041	0	0.00215778	0.00215778	0.00143852	1.04221	Actinobacteria	Actinobacteria_unclassified	Actinobacteria_unclassified	Actinobacteria_unclassified	Actinobacteria_unclassified	Actinobacteria_unclassified
Otu01691	0	0	0.00215778	0.000719259	0	Bacteria_unclassified	Bacteria_unclassified	Bacteria_unclassified	Bacteria_unclassified	Bacteria_unclassified	Bacteria_unclassified
Otu02126	0	0	0.00215778	0.000719259	0	Proteobacteria	Gammaproteobacteria	Enterobacteriales	Enterobacteriaceae	Enterobacteriaceae_unclassified	Enterobacteriaceae_unclassified
Otu02343	0	0	0.00215778	0.000719259	0	Proteobacteria	Alphaproteobacteria	Rhizobiales	Rhizobiaceae	Pseudochrobactrum	Pseudochrobactrum_unclassified
Otu02962	0	0	0.00215778	0.000719259	0	Proteobacteria	Gammaproteobacteria	Enterobacteriales	Enterobacteriaceae	Enterobacteriaceae_unclassified	Enterobacteriaceae_unclassified
Otu03851	0	0	0.00215778	0.000719259	0	Proteobacteria	Gammaproteobacteria	Enterobacteriales	Enterobacteriaceae	Enterobacteriaceae_unclassified	Enterobacteriaceae_unclassified
Otu03937	0	0	0.00215778	0.000719259	0	Firmicutes	Bacilli	Bacillales	Paenibacillaceae	Paenibacillus	Paenibacillus_alvei
Otu03967	0	0	0.00215778	0.000719259	0	Proteobacteria	Gammaproteobacteria	Pseudomonadales	Pseudomonadaceae	Pseudomonas	Pseudomonas_unclassified
Otu03036	0	0	0.00215778	0.000719259	0.00215778	Bacteroidetes	Bacteroidia	Flavobacteriales	Weeksellaceae	Chryseobacterium	Chryseobacterium_indologenes
Otu00982	0	0	0.00215778	0.000719259	0	Actinobacteria	Actinobacteria	Micrococcales	Micrococcaceae	Micrococcaceae_unclassified	Micrococcaceae_unclassified
Otu01515	0	0	0.00215778	0.000719259	0	Proteobacteria	Gammaproteobacteria	Aeromonadales	Aeromonadaceae	Aeromonas	Aeromonas_sp._2e
Otu01590	0	0.00215778	0	0.000719259	0	Firmicutes	Bacilli	Lactobacillales	Lactobacillales_unclassified	Lactobacillales_unclassified	Lactobacillales_unclassified
Otu01642	0	0.00215778	0	0.000719259	0	Proteobacteria	Gammaproteobacteria	Xanthomonadales	Xanthomonadaceae	Stenotrophomonas	Stenotrophomonas_unclassified
Otu01650	0	0.00215778	0	0.000719259	0	Proteobacteria	Gammaproteobacteria	Enterobacteriales	Enterobacteriaceae	Enterobacteriaceae_unclassified	Enterobacteriaceae_unclassified
Otu01651	0	0	0.00215778	0.000719259	0	Proteobacteria	Gammaproteobacteria	Enterobacteriales	Enterobacteriaceae	Serratia	Serratia_unclassified
Otu01685	0	0.00215778	0	0.000719259	0	Proteobacteria	Gammaproteobacteria	Enterobacteriales	Enterobacteriaceae	Enterobacteriaceae_unclassified	Enterobacteriaceae_unclassified
Otu01754	0.00215778	0	0	0.000719259	0	Proteobacteria	Gammaproteobacteria	Enterobacteriales	Enterobacteriaceae	Klebsiella	uncultured_Klebsiella_sp.
Otu01765	0	0	0.00215778	0.000719259	0	Firmicutes	Bacilli	Lactobacillales	Lactobacillales_unclassified	Lactobacillales_unclassified	Lactobacillales_unclassified
Otu01869	0	0.00215778	0	0.000719259	0	Proteobacteria	Gammaproteobacteria	Enterobacteriales	Enterobacteriaceae	Enterobacter	Enterobacter_unclassified
Otu02070	0	0.00215778	0	0.000719259	0	Proteobacteria	Gammaproteobacteria	Pseudomonadales	Pseudomonadaceae	Pseudomonas	Pseudomonas_unclassified
Otu02115	0	0	0.00215778	0.000719259	0	Proteobacteria	Gammaproteobacteria	Pseudomonadales	Pseudomonadaceae	Pseudomonas	Pseudomonas_unclassified
Otu02152	0	0	0.00215778	0.000719259	0	Proteobacteria	Gammaproteobacteria	Enterobacteriales	Enterobacteriaceae	Enterobacteriaceae_unclassified	Enterobacteriaceae_unclassified
Otu02183	0	0.00215778	0	0.000719259	0	Firmicutes	Bacilli	Bacillales	Bacillaceae	Bacillus	Bacillus_unclassified
Otu02213	0	0.00215778	0	0.000719259	0	Proteobacteria	Gammaproteobacteria	Enterobacteriales	Enterobacteriaceae	Enterobacter	Yokenella_regensburgei
Otu02237	0.00215778	0	0	0.000719259	0	Proteobacteria	Gammaproteobacteria	Aeromonadales	Aeromonadaceae	Aeromonas	uncultured_bacterium
Otu02265	0	0.00215778	0	0.000719259	0	Firmicutes	Bacilli	Bacillales	Bacillaceae	Bacillus	Bacillus_unclassified
Otu02333	0	0.00215778	0	0.000719259	0	Firmicutes	Bacilli	Bacillales	Bacillaceae	Bacillus	Bacillus_unclassified
Otu02350	0	0.00215778	0	0.000719259	0	Proteobacteria	Gammaproteobacteria	Enterobacteriales	Enterobacteriaceae	Enterobacteriaceae_unclassified	Enterobacteriaceae_unclassified
Otu02367	0	0.00215778	0	0.000719259	0	Proteobacteria	Gammaproteobacteria	Gammaproteobacteria_unclassified	Gammaproteobacteria_unclassified	Gammaproteobacteria_unclassified	Gammaproteobacteria_unclassified
Otu02386	0	0	0.00215778	0.000719259	0	Proteobacteria	Gammaproteobacteria	Enterobacteriales	Enterobacteriaceae	Enterobacteriaceae_unclassified	Enterobacteriaceae_unclassified
Otu02555	0.00215778	0	0	0.000719259	0	Bacteria_unclassified	Bacteria_unclassified	Bacteria_unclassified	Bacteria_unclassified	Bacteria_unclassified	Bacteria_unclassified
Otu02636	0	0	0.00215778	0.000719259	0	Proteobacteria	Gammaproteobacteria	Enterobacteriales	Enterobacteriaceae	Enterobacteriaceae_unclassified	Enterobacteriaceae_unclassified
Otu02637	0.00215778	0	0	0.000719259	0	Firmicutes	Bacilli	Bacillales	Bacillaceae	Bacillus	Bacillus_unclassified
Otu02708	0	0.00215778	0	0.000719259	0	Actinobacteria	Actinobacteria	Micrococcales	Microbacteriaceae	Microbacteriaceae_unclassified	Microbacteriaceae_unclassified
Otu02766	0	0.00215778	0	0.000719259	0	Proteobacteria	Gammaproteobacteria	Gammaproteobacteria_unclassified	Gammaproteobacteria_unclassified	Gammaproteobacteria_unclassified	Gammaproteobacteria_unclassified
Otu02782	0.00215778	0	0	0.000719259	0	Proteobacteria	Gammaproteobacteria	Enterobacteriales	Enterobacteriaceae	Enterobacteriaceae_unclassified	Enterobacteriaceae_unclassified
Otu02791	0	0	0.00215778	0.000719259	0	Proteobacteria	Gammaproteobacteria	Enterobacteriales	Enterobacteriaceae	Enterobacter	Enterobacter_unclassified
Otu02815	0	0.00215778	0	0.000719259	0	Proteobacteria	Gammaproteobacteria	Enterobacteriales	Enterobacteriaceae	Enterobacter	Enterobacter_unclassified
Otu02835	0	0	0.00215778	0.000719259	0	Proteobacteria	Gammaproteobacteria	Enterobacteriales	Enterobacteriaceae	Enterobacteriaceae_unclassified	Enterobacteriaceae_unclassified
Otu02870	0	0	0.00215778	0.000719259	0	Proteobacteria	Gammaproteobacteria	Pseudomonadales	Pseudomonadaceae	Pseudomonas	Pseudomonas_unclassified
Otu02878	0	0.00215778	0	0.000719259	0	Proteobacteria	Gammaproteobacteria	Enterobacteriales	Enterobacteriaceae	Enterobacter	Enterobacter_unclassified
Otu02943	0	0.00215778	0	0.000719259	0	Proteobacteria	Gammaproteobacteria	Betaproteobacteriales	Burkholderiaceae	Burkholderia-Caballeronia-Paraburkholderia	Burkholderia-Caballeronia-Paraburkholderia_unclassified
Otu03021	0	0.00215778	0	0.000719259	0	Actinobacteria	Actinobacteria	Micrococcales	Microbacteriaceae	Microbacterium	Microbacterium_unclassified
Otu03031	0	0	0.00215778	0.000719259	0	Proteobacteria	Gammaproteobacteria	Xanthomonadales	Xanthomonadaceae	Stenotrophomonas	Stenotrophomonas_unclassified
Otu03054	0.00215778	0	0	0.000719259	0	Proteobacteria	Gammaproteobacteria	Enterobacteriales	Enterobacteriaceae	Enterobacteriaceae_unclassified	Enterobacteriaceae_unclassified
Otu03058	0.00215778	0	0	0.000719259	0	Firmicutes	Bacilli	Bacillales	Bacillaceae	Bacillus	Bacillus_unclassified
Otu03076	0	0.00215778	0	0.000719259	0	Proteobacteria	Gammaproteobacteria	Enterobacteriales	Enterobacteriaceae	Enterobacteriaceae_unclassified	Enterobacteriaceae_unclassified
Otu03244	0	0	0.00215778	0.000719259	0	Proteobacteria	Gammaproteobacteria	Enterobacteriales	Enterobacteriaceae	Enterobacteriaceae_unclassified	Enterobacteriaceae_unclassified
Otu03265	0	0.00215778	0	0.000719259	0	Proteobacteria	Gammaproteobacteria	Enterobacteriales	Enterobacteriaceae	Serratia	Serratia_unclassified
Otu03293	0	0	0.00215778	0.000719259	0	Proteobacteria	Alphaproteobacteria	Rhizobiales	Rhizobiaceae	Ochrobactrum	Ochrobactrum_pseudogrignonense
Otu03302	0	0.00215778	0	0.000719259	0	Proteobacteria	Gammaproteobacteria	Betaproteobacteriales	Burkholderiaceae	Burkholderia-Caballeronia-Paraburkholderia	Burkholderia-Caballeronia-Paraburkholderia_unclassified
Otu03314	0	0	0.00215778	0.000719259	0	Proteobacteria	Gammaproteobacteria	Pseudomonadales	Moraxellaceae	Acinetobacter	Acinetobacter_unclassified
Otu03371	0	0.00215778	0	0.000719259	0	Firmicutes	Bacilli	Bacillales	Bacillaceae	Bacillus	Bacillus_sp._mixed_culture_J1-55
Otu03455	0	0.00215778	0	0.000719259	0	Proteobacteria	Gammaproteobacteria	Pseudomonadales	Pseudomonadaceae	Pseudomonas	Pseudomonas_unclassified
Otu03496	0	0.00215778	0	0.000719259	0	Actinobacteria	Actinobacteria	Micrococcales	Micrococcales_unclassified	Micrococcales_unclassified	Micrococcales_unclassified
Otu03504	0	0	0.00215778	0.000719259	0	Proteobacteria	Gammaproteobacteria	Pseudomonadales	Pseudomonadaceae	Pseudomonas	Pseudomonas_unclassified
Otu03515	0	0.00215778	0	0.000719259	0	Proteobacteria	Alphaproteobacteria	Rhizobiales	Rhizobiaceae	Allorhizobium-Neorhizobium-Pararhizobium-Rhizobium	Allorhizobium-Neorhizobium-Pararhizobium-Rhizobium_unclassified
Otu03562	0.00215778	0	0	0.000719259	0	Proteobacteria	Gammaproteobacteria	Pseudomonadales	Pseudomonadaceae	Pseudomonas	Pseudomonas_unclassified
Otu03625	0	0.00215778	0	0.000719259	0	Proteobacteria	Gammaproteobacteria	Enterobacteriales	Enterobacteriaceae	Enterobacteriaceae_unclassified	Enterobacteriaceae_unclassified
Otu03664	0.00215778	0	0	0.000719259	0	Proteobacteria	Gammaproteobacteria	Enterobacteriales	Enterobacteriaceae	Enterobacteriaceae_unclassified	Enterobacteriaceae_unclassified
Otu03678	0.00215778	0	0	0.000719259	0	Proteobacteria	Alphaproteobacteria	Rhizobiales	Rhizobiaceae	Allorhizobium-Neorhizobium-Pararhizobium-Rhizobium	Allorhizobium-Neorhizobium-Pararhizobium-Rhizobium_unclassified
Otu03717	0	0.00215778	0	0.000719259	0	Proteobacteria	Gammaproteobacteria	Enterobacteriales	Enterobacteriaceae	Enterobacteriaceae_unclassified	Enterobacteriaceae_unclassified
Otu03724	0	0.00215778	0	0.000719259	0	Proteobacteria	Gammaproteobacteria	Enterobacteriales	Enterobacteriaceae	Enterobacteriaceae_unclassified	Enterobacteriaceae_unclassified
Otu03804	0	0.00215778	0	0.000719259	0	Proteobacteria	Gammaproteobacteria	Enterobacteriales	Enterobacteriaceae	Enterobacteriaceae_unclassified	Enterobacteriaceae_unclassified
Otu03833	0	0	0.00215778	0.000719259	0	Proteobacteria	Gammaproteobacteria	Enterobacteriales	Enterobacteriaceae	Enterobacteriaceae_unclassified	Enterobacteriaceae_unclassified
Otu03883	0	0	0.00215778	0.000719259	0	Proteobacteria	Gammaproteobacteria	Enterobacteriales	Enterobacteriaceae	Enterobacteriaceae_unclassified	Enterobacteriaceae_unclassified
Otu03886	0.00215778	0	0	0.000719259	0	Proteobacteria	Gammaproteobacteria	Enterobacteriales	Enterobacteriaceae	Serratia	Serratia_ureilytica
Otu03900	0	0	0.00215778	0.000719259	0	Proteobacteria	Gammaproteobacteria	Pseudomonadales	Pseudomonadales_unclassified	Pseudomonadales_unclassified	Pseudomonadales_unclassified
Otu03931	0	0.00215778	0	0.000719259	0	Proteobacteria	Gammaproteobacteria	Enterobacteriales	Enterobacteriaceae	Escherichia-Shigella	Escherichia-Shigella_unclassified
Otu03958	0	0	0.00215778	0.000719259	0	Proteobacteria	Gammaproteobacteria	Xanthomonadales	Xanthomonadaceae	Stenotrophomonas	Stenotrophomonas_unclassified
Otu04005	0	0	0.00215778	0.000719259	0	Proteobacteria	Gammaproteobacteria	Enterobacteriales	Enterobacteriaceae	Enterobacteriaceae_unclassified	Enterobacteriaceae_unclassified
Otu04044	0	0.00215778	0	0.000719259	0	Proteobacteria	Gammaproteobacteria	Enterobacteriales	Enterobacteriaceae	Enterobacter	Enterobacter_unclassified
Otu04047	0	0	0.00215778	0.000719259	0	Proteobacteria	Gammaproteobacteria	Gammaproteobacteria_unclassified	Gammaproteobacteria_unclassified	Gammaproteobacteria_unclassified	Gammaproteobacteria_unclassified
Otu04051	0.00215778	0	0	0.000719259	0	Firmicutes	Bacilli	Bacillales	Staphylococcaceae	Staphylococcus	Staphylococcus_gallinarum
Otu04057	0	0	0.00215778	0.000719259	0	Proteobacteria	Gammaproteobacteria	Enterobacteriales	Enterobacteriaceae	Enterobacteriaceae_unclassified	Enterobacteriaceae_unclassified
Otu04069	0	0.00215778	0	0.000719259	0	Proteobacteria	Gammaproteobacteria	Enterobacteriales	Enterobacteriaceae	Escherichia-Shigella	human_gut_metagenome
Otu04076	0	0.00215778	0	0.000719259	0	Proteobacteria	Gammaproteobacteria	Xanthomonadales	Xanthomonadaceae	Stenotrophomonas	uncultured_Stenotrophomonas_sp.
Otu04078	0	0.00215778	0	0.000719259	0	Proteobacteria	Gammaproteobacteria	Pseudomonadales	Moraxellaceae	Acinetobacter	Acinetobacter_unclassified
Otu04095	0.00215778	0	0	0.000719259	0	Proteobacteria	Gammaproteobacteria	Enterobacteriales	Enterobacteriaceae	Enterobacteriaceae_unclassified	Enterobacteriaceae_unclassified
Otu04153	0	0.00215778	0	0.000719259	0	Proteobacteria	Gammaproteobacteria	Enterobacteriales	Enterobacteriaceae	Enterobacteriaceae_unclassified	Enterobacteriaceae_unclassified
Otu04171	0	0.00215778	0	0.000719259	0	Proteobacteria	Gammaproteobacteria	Enterobacteriales	Enterobacteriaceae	Enterobacter	Enterobacter_unclassified
Otu04195	0	0.00215778	0	0.000719259	0	Proteobacteria	Gammaproteobacteria	Enterobacteriales	Enterobacteriaceae	Enterobacteriaceae_unclassified	Enterobacteriaceae_unclassified
Otu04215	0	0.00215778	0	0.000719259	0	Proteobacteria	Gammaproteobacteria	Enterobacteriales	Enterobacteriaceae	Enterobacteriaceae_unclassified	Enterobacteriaceae_unclassified
Otu04250	0	0	0.00215778	0.000719259	0	Proteobacteria	Gammaproteobacteria	Enterobacteriales	Enterobacteriaceae	Enterobacter	Enterobacter_unclassified
Otu04254	0	0	0.00215778	0.000719259	0	Proteobacteria	Gammaproteobacteria	Enterobacteriales	Enterobacteriaceae	Serratia	Serratia_unclassified
Otu04265	0	0	0.00215778	0.000719259	0	Proteobacteria	Gammaproteobacteria	Enterobacteriales	Enterobacteriaceae	Enterobacteriaceae_unclassified	Enterobacteriaceae_unclassified
Otu04267	0	0.00215778	0	0.000719259	0	Firmicutes	Bacilli	Bacillales	Bacillaceae	Bacillus	Bacillus_unclassified
Otu04272	0	0.00215778	0	0.000719259	0	Proteobacteria	Gammaproteobacteria	Enterobacteriales	Enterobacteriaceae	Enterobacter	Enterobacter_sp._BMC3
Otu04275	0	0.00215778	0	0.000719259	0	Proteobacteria	Gammaproteobacteria	Enterobacteriales	Enterobacteriaceae	Enterobacteriaceae_unclassified	Enterobacteriaceae_unclassified
Otu04286	0	0.00215778	0	0.000719259	0	Proteobacteria	Gammaproteobacteria	Enterobacteriales	Enterobacteriaceae	Enterobacteriaceae_unclassified	Enterobacteriaceae_unclassified
Otu04296	0	0.00215778	0	0.000719259	0	Proteobacteria	Gammaproteobacteria	Enterobacteriales	Enterobacteriaceae	Enterobacteriaceae_unclassified	Enterobacteriaceae_unclassified
Otu03462	0	0.00215778	0	0.000719259	0.00431555	Bacteroidetes	Bacteroidia	Bacteroidales	Bacteroidaceae	Bacteroides	uncultured_organism
Otu02920	0	0	0.00215778	0.000719259	0.00647333	Actinobacteria	Actinobacteria	Propionibacteriales	Propionibacteriaceae	Microlunatus	Microlunatus_unclassified
Otu03220	0	0.00215778	0	0.000719259	0.00647333	Actinobacteria	Actinobacteria	Micrococcales	Micrococcaceae	Arthrobacter	uncultured_bacterium
Otu03363	0.00215778	0	0	0.000719259	0.00647333	Firmicutes	Bacilli	Bacillales	Bacillaceae	Bacillus	Bacillus_pumilus
Otu03847	0	0	0.00215778	0.000719259	0.00647333	Actinobacteria	Acidimicrobiia	Microtrichales	Ilumatobacteraceae	Ilumatobacteraceae_unclassified	Ilumatobacteraceae_unclassified
Otu01348	0.00215778	0	0	0.000719259	0.00863111	Proteobacteria	Gammaproteobacteria	Xanthomonadales	Xanthomonadaceae	Lysobacter	uncultured_Lysobacter_sp.
Otu03288	0	0	0.00215778	0.000719259	0.00863111	Acidobacteria	Subgroup_6	uncultured_bacterium	uncultured_bacterium_unclassified	uncultured_bacterium_unclassified	uncultured_bacterium_unclassified
Otu02013	0	0.00215778	0	0.000719259	0.0107889	Actinobacteria	Actinobacteria	Streptomycetales	Streptomycetaceae	Streptomycetaceae_unclassified	Streptomycetaceae_unclassified
Otu01991	0.00215778	0	0	0.000719259	0.0129467	Acidobacteria	Subgroup_6	Subgroup_6_unclassified	Subgroup_6_unclassified	Subgroup_6_unclassified	Subgroup_6_unclassified
Otu02227	0	0.00215778	0	0.000719259	0.0129467	Firmicutes	Bacilli	Bacillales	Bacillaceae	Bacillus	Bacillus_niabensis
Otu01565	0	0.00215778	0	0.000719259	0.0151044	Actinobacteria	Actinobacteria	Micrococcales	Microbacteriaceae	uncultured_bacterium	uncultured_bacterium_unclassified
Otu01439	0	0.00215778	0	0.000719259	0.0172622	Proteobacteria	Deltaproteobacteria	Deltaproteobacteria_unclassified	Deltaproteobacteria_unclassified	Deltaproteobacteria_unclassified	Deltaproteobacteria_unclassified
Otu01230	0	0.00215778	0	0.000719259	0.01942	Acidobacteria	Subgroup_6	Subgroup_6_unclassified	Subgroup_6_unclassified	Subgroup_6_unclassified	Subgroup_6_unclassified
Otu01390	0	0.00215778	0	0.000719259	0.01942	Chloroflexi	KD4-96	KD4-96_unclassified	KD4-96_unclassified	KD4-96_unclassified	KD4-96_unclassified
Otu00859	0.00215778	0	0	0.000719259	0.0215778	Proteobacteria	Gammaproteobacteria	Pseudomonadales	Pseudomonadaceae	Pseudomonas	Pseudomonas_resinovorans
Otu00912	0	0	0.00215778	0.000719259	0.0280511	Actinobacteria	Thermoleophilia	Gaiellales	uncultured	uncultured_unclassified	uncultured_unclassified
Otu00780	0.00215778	0	0	0.000719259	0.0302089	Actinobacteria	Actinobacteria	Propionibacteriales	Nocardioidaceae	Nocardioides	Nocardioides_unclassified
Otu00746	0	0	0.00215778	0.000719259	0.0323666	Gemmatimonadetes	Gemmatimonadetes	Gemmatimonadales	Gemmatimonadaceae	uncultured	uncultured_Gemmatimonadales_bacterium
Otu00682	0	0	0.00215778	0.000719259	0.0345244	Actinobacteria	Actinobacteria	Micrococcales	Microbacteriaceae	Agromyces	uncultured_bacterium
Otu00741	0	0	0.00215778	0.000719259	0.0366822	Proteobacteria	Alphaproteobacteria	Rhizobiales	KF-JG30-B3	uncultured_bacterium	uncultured_bacterium_unclassified
Otu00607	0	0	0.00215778	0.000719259	0.0409978	Actinobacteria	Actinobacteria	Propionibacteriales	Propionibacteriaceae	Microlunatus	Microlunatus_unclassified
Otu00705	0.00215778	0	0	0.000719259	0.0431555	Actinobacteria	Actinobacteria	Streptomycetales	Streptomycetaceae	Streptomyces	Streptomyces_unclassified
Otu00600	0	0	0.00215778	0.000719259	0.0474711	Chloroflexi	JG30-KF-CM66	uncultured_bacterium	uncultured_bacterium_unclassified	uncultured_bacterium_unclassified	uncultured_bacterium_unclassified
Otu00494	0	0.00215778	0	0.000719259	0.0539444	Proteobacteria	Deltaproteobacteria	NB1-j	NB1-j_unclassified	NB1-j_unclassified	NB1-j_unclassified
Otu00478	0	0	0.00215778	0.000719259	0.05826	Acidobacteria	Subgroup_6	Subgroup_6_unclassified	Subgroup_6_unclassified	Subgroup_6_unclassified	Subgroup_6_unclassified
Otu00433	0	0.00215778	0	0.000719259	0.0668911	Firmicutes	Bacilli	Bacillales	Bacillaceae	Bacillus	Bacillus_unclassified
Otu00326	0.00215778	0	0	0.000719259	0.0841533	Actinobacteria	Actinobacteria	Propionibacteriales	Propionibacteriaceae	uncultured	uncultured_unclassified
Otu00288	0	0.00215778	0	0.000719259	0.0949422	Chloroflexi	Chloroflexia	Chloroflexales	Roseiflexaceae	uncultured	uncultured_bacterium
Otu00311	0	0.00215778	0	0.000719259	0.0949422	Proteobacteria	Gammaproteobacteria	PLTA13	uncultured_gamma_proteobacterium	uncultured_gamma_proteobacterium_unclassified	uncultured_gamma_proteobacterium_unclassified
Otu00244	0	0.00215778	0	0.000719259	0.112204	Chloroflexi	SHA-26	SHA-26_unclassified	SHA-26_unclassified	SHA-26_unclassified	SHA-26_unclassified
Otu00189	0	0	0.00215778	0.000719259	0.166149	Actinobacteria	Actinobacteria	Propionibacteriales	Nocardioidaceae	Marmoricola	uncultured_bacterium
Otu00164	0	0.00215778	0	0.000719259	0.202831	Actinobacteria	Thermoleophilia	Solirubrobacterales	67-14	67-14_unclassified	67-14_unclassified
Otu00128	0	0.00215778	0	0.000719259	0.269722	Acidobacteria	Blastocatellia_(Subgroup_4)	Pyrinomonadales	Pyrinomonadaceae	RB41	uncultured_bacterium
Otu00126	0	0	0.00215778	0.000719259	0.293458	Actinobacteria	Actinobacteria	Frankiales	Geodermatophilaceae	Geodermatophilus	uncultured_bacterium
Otu00092	0	0.00215778	0	0.000719259	0.351718	Acidobacteria	Subgroup_6	uncultured_bacterium	uncultured_bacterium_unclassified	uncultured_bacterium_unclassified	uncultured_bacterium_unclassified
Otu00090	0	0	0.00215778	0.000719259	0.371138	Actinobacteria	Thermoleophilia	Solirubrobacterales	Solirubrobacteraceae	Solirubrobacter	uncultured_bacterium
Otu00056	0	0.00215778	0	0.000719259	0.673226	Rokubacteria	NC10	Rokubacteriales	uncultured_bacterium	uncultured_bacterium_unclassified	uncultured_bacterium_unclassified
Otu00047	0	0	0.00215778	0.000719259	0.889004	Proteobacteria	Alphaproteobacteria	Rhizobiales	Xanthobacteraceae	uncultured	uncultured_bacterium
Otu00030	0	0.00215778	0	0.000719259	1.23425	Gemmatimonadetes	Gemmatimonadetes	Gemmatimonadales	Gemmatimonadaceae	uncultured	uncultured_unclassified
Otu00018	0	0	0.00215778	0.000719259	2.63033	Acidobacteria	Subgroup_6	Subgroup_6_unclassified	Subgroup_6_unclassified	Subgroup_6_unclassified	Subgroup_6_unclassified
