# Supplementary material for: Identifying Hidden Viable Bacterial Taxa in Tropical Forest Soils Using Amplicon Sequencing of Enrichment Cultures
Source: Biology (Basel). 2021 Jun 22;10(7):569. doi: 10.3390/biology10070569 (PMC8301126; doi:10.3390/biology10070569)
Supplement: Supplementary file 1 [file biology-10-00569-s001.zip › TableS3.xlsx]

## Sheet: TableS3
Table S3. Bacterial taxonomy and functional information predicted by FAPROTAX.
OTU_ID	NA	PCA	TSA	Cultures	eDNA	Phylum	Class	Order	Family	Genus	Species	functions
Otu00009	0.520024	0.789746	0.822113	0.710628	0	Proteobacteria	Gammaproteobacteria	Enterobacteriales	Enterobacteriaceae	Enterobacter	Enterobacter_unclassified	fermentation,human_gut,human_associated,mammal_gut,animal_parasites_or_symbionts,nitrate_reduction,chemoheterotrophy
Otu00011	0.207147	0.345244	1.08752	0.546637	0	Proteobacteria	Gammaproteobacteria	Pseudomonadales	Moraxellaceae	Acinetobacter	Acinetobacter_calcoaceticus	aerobic_chemoheterotrophy,human_pathogens_nosocomia,human_pathogens_all,human_associated,animal_parasites_or_symbionts,aromatic_compound_degradation,chemoheterotrophy
Otu00026	0.131624	0.258933	0.455291	0.281949	0	Proteobacteria	Gammaproteobacteria	Pseudomonadales	Pseudomonadaceae	Pseudomonas	Pseudomonas_unclassified	aerobic_chemoheterotrophy,chemoheterotrophy
Otu00024	0.289142	0.27188	0.280511	0.280511	0	Proteobacteria	Gammaproteobacteria	Enterobacteriales	Enterobacteriaceae	Klebsiella	Klebsiella_aerogenes	dark_thiosulfate_oxidation,dark_oxidation_of_sulfur_compounds,fermentation,aerobic_chemoheterotrophy,human_pathogens_nosocomia,human_pathogens_all,human_associated,animal_parasites_or_symbionts,nitrate_reduction,chemoheterotrophy
Otu00025	0.103573	0.118678	0.56318	0.26181	0	Proteobacteria	Gammaproteobacteria	Pseudomonadales	Moraxellaceae	Acinetobacter	Acinetobacter_unclassified	aerobic_chemoheterotrophy,aromatic_compound_degradation,chemoheterotrophy
Otu00039	0.101416	0.276195	0.146729	0.17478	0	Proteobacteria	Gammaproteobacteria	Xanthomonadales	Xanthomonadaceae	Stenotrophomonas	uncultured_Stenotrophomonas_sp.	aerobic_chemoheterotrophy,human_pathogens_all,human_associated,animal_parasites_or_symbionts,nitrate_respiration,nitrate_reduction,nitrogen_respiration,chemoheterotrophy
Otu00035	0.0453133	0.278353	0.179095	0.167587	0	Proteobacteria	Gammaproteobacteria	Xanthomonadales	Xanthomonadaceae	Stenotrophomonas	Stenotrophomonas_unclassified	aerobic_chemoheterotrophy,human_pathogens_all,human_associated,animal_parasites_or_symbionts,nitrate_respiration,nitrate_reduction,nitrogen_respiration,chemoheterotrophy
Otu00043	0.0474711	0.224409	0.161833	0.144571	0	Proteobacteria	Gammaproteobacteria	Pseudomonadales	Pseudomonadaceae	Pseudomonas	Pseudomonas_unclassified	aerobic_chemoheterotrophy,chemoheterotrophy
Otu00038	0.0733644	0.168307	0.166149	0.13594	0	Proteobacteria	Gammaproteobacteria	Enterobacteriales	Enterobacteriaceae	Serratia	Serratia_unclassified	fermentation,nitrate_reduction,chemoheterotrophy
Otu00061	0	0.0345244	0.243829	0.0927844	0	Firmicutes	Bacilli	Bacillales	Planococcaceae	Lysinibacillus	Lysinibacillus_sphaericus	invertebrate_parasites,animal_parasites_or_symbionts
Otu00049	0.03884	0.0604177	0.17478	0.0913459	0	Proteobacteria	Gammaproteobacteria	Enterobacteriales	Enterobacteriaceae	Cronobacter	Cronobacter_dublinensis_subsp._dublinensis	human_pathogens_meningitis,human_pathogens_all,human_associated,animal_parasites_or_symbionts
Otu00048	0.0949422	0.07768	0.0927844	0.0884688	0	Proteobacteria	Gammaproteobacteria	Enterobacteriales	Enterobacteriaceae	Serratia	Serratia_ureilytica	fermentation,nitrate_reduction,chemoheterotrophy
Otu00058	0.0453133	0.114362	0.0712066	0.0769607	0	Proteobacteria	Gammaproteobacteria	Enterobacteriales	Enterobacteriaceae	Cronobacter	Cronobacter_dublinensis_subsp._dublinensis	human_pathogens_meningitis,human_pathogens_all,human_associated,animal_parasites_or_symbionts
Otu00067	0.0431555	0.0690489	0.112204	0.0748029	0	Proteobacteria	Gammaproteobacteria	Enterobacteriales	Enterobacteriaceae	Enterobacter	Enterobacter_unclassified	fermentation,human_gut,human_associated,mammal_gut,animal_parasites_or_symbionts,nitrate_reduction,chemoheterotrophy
Otu00079	0.0409978	0.0733644	0.0798377	0.0647333	0	Proteobacteria	Gammaproteobacteria	Enterobacteriales	Enterobacteriaceae	Enterobacter	Enterobacter_unclassified	fermentation,human_gut,human_associated,mammal_gut,animal_parasites_or_symbionts,nitrate_reduction,chemoheterotrophy
Otu00073	0.00863111	0.0107889	0.159675	0.0596985	0	Proteobacteria	Gammaproteobacteria	Enterobacteriales	Enterobacteriaceae	Serratia	Serratia_unclassified	fermentation,nitrate_reduction,chemoheterotrophy
Otu00081	0.0107889	0.0712066	0.0949422	0.0589792	0	Proteobacteria	Gammaproteobacteria	Pseudomonadales	Pseudomonadaceae	Pseudomonas	Pseudomonas_unclassified	aerobic_chemoheterotrophy,chemoheterotrophy
Otu00087	0.0237355	0.0237355	0.122993	0.0568215	0	Proteobacteria	Gammaproteobacteria	Pseudomonadales	Moraxellaceae	Acinetobacter	Acinetobacter_unclassified	aerobic_chemoheterotrophy,aromatic_compound_degradation,chemoheterotrophy
Otu00093	0.0431555	0.0237355	0.07768	0.0481903	0	Proteobacteria	Gammaproteobacteria	Enterobacteriales	Enterobacteriaceae	Klebsiella	uncultured_Klebsiella_sp.	fermentation,aerobic_chemoheterotrophy,nitrate_reduction,chemoheterotrophy
Otu00104	0.0453133	0.0517866	0.0409978	0.0460326	0	Proteobacteria	Gammaproteobacteria	Enterobacteriales	Enterobacteriaceae	Enterobacter	Enterobacter_unclassified	fermentation,human_gut,human_associated,mammal_gut,animal_parasites_or_symbionts,nitrate_reduction,chemoheterotrophy
Otu00095	0.00863111	0.00215778	0.120835	0.0438748	0	Proteobacteria	Gammaproteobacteria	Pseudomonadales	Moraxellaceae	uncultured	Xenorhabdus_nematophila	invertebrate_parasites,animal_parasites_or_symbionts
Otu00118	0.00215778	0.00431555	0.125151	0.0438748	0	Proteobacteria	Gammaproteobacteria	Pseudomonadales	Moraxellaceae	Acinetobacter	Acinetobacter_unclassified	aerobic_chemoheterotrophy,aromatic_compound_degradation,chemoheterotrophy
Otu00147	0.0107889	0.0215778	0.0755222	0.0359629	0	Proteobacteria	Gammaproteobacteria	Enterobacteriales	Enterobacteriaceae	Enterobacter	uncultured_bacterium	fermentation,human_gut,human_associated,mammal_gut,animal_parasites_or_symbionts,nitrate_reduction,chemoheterotrophy
Otu00112	0.0129467	0.0237355	0.0712066	0.0359629	0	Proteobacteria	Gammaproteobacteria	Enterobacteriales	Enterobacteriaceae	Serratia	Serratia_ureilytica	fermentation,nitrate_reduction,chemoheterotrophy
Otu00143	0.0107889	0	0.0884688	0.0330859	0	Proteobacteria	Gammaproteobacteria	Pseudomonadales	Moraxellaceae	Acinetobacter	Acinetobacter_unclassified	aerobic_chemoheterotrophy,aromatic_compound_degradation,chemoheterotrophy
Otu00132	0.0258933	0.0237355	0.0474711	0.0323666	0	Proteobacteria	Gammaproteobacteria	Enterobacteriales	Enterobacteriaceae	Enterobacter	Enterobacter_unclassified	fermentation,human_gut,human_associated,mammal_gut,animal_parasites_or_symbionts,nitrate_reduction,chemoheterotrophy
Otu00152	0.0129467	0.05826	0.01942	0.0302089	0	Proteobacteria	Gammaproteobacteria	Enterobacteriales	Enterobacteriaceae	Enterobacter	Enterobacter_unclassified	fermentation,human_gut,human_associated,mammal_gut,animal_parasites_or_symbionts,nitrate_reduction,chemoheterotrophy
Otu00172	0.0215778	0.0431555	0.0258933	0.0302089	0	Proteobacteria	Gammaproteobacteria	Enterobacteriales	Enterobacteriaceae	Enterobacter	Enterobacter_unclassified	fermentation,human_gut,human_associated,mammal_gut,animal_parasites_or_symbionts,nitrate_reduction,chemoheterotrophy
Otu00157	0.01942	0.0474711	0.0237355	0.0302089	0	Proteobacteria	Gammaproteobacteria	Xanthomonadales	Xanthomonadaceae	Stenotrophomonas	Stenotrophomonas_unclassified	aerobic_chemoheterotrophy,human_pathogens_all,human_associated,animal_parasites_or_symbionts,nitrate_respiration,nitrate_reduction,nitrogen_respiration,chemoheterotrophy
Otu00184	0.0129467	0.0237355	0.0280511	0.0215778	0	Proteobacteria	Gammaproteobacteria	Enterobacteriales	Enterobacteriaceae	Serratia	Serratia_ureilytica	fermentation,nitrate_reduction,chemoheterotrophy
Otu00194	0.0129467	0.0215778	0.0237355	0.01942	0	Proteobacteria	Gammaproteobacteria	Enterobacteriales	Enterobacteriaceae	Enterobacter	Enterobacter_unclassified	fermentation,human_gut,human_associated,mammal_gut,animal_parasites_or_symbionts,nitrate_reduction,chemoheterotrophy
Otu00204	0.00647333	0.00647333	0.0453133	0.01942	0	Proteobacteria	Gammaproteobacteria	Pseudomonadales	Moraxellaceae	Acinetobacter	Acinetobacter_unclassified	aerobic_chemoheterotrophy,aromatic_compound_degradation,chemoheterotrophy
Otu00190	0.0345244	0.00863111	0.0129467	0.0187007	0	Proteobacteria	Gammaproteobacteria	Enterobacteriales	Enterobacteriaceae	Klebsiella	Klebsiella_unclassified	fermentation,aerobic_chemoheterotrophy,nitrate_reduction,chemoheterotrophy
Otu00231	0.0172622	0.0323666	0.00647333	0.0187007	0	Proteobacteria	Gammaproteobacteria	Xanthomonadales	Xanthomonadaceae	Stenotrophomonas	uncultured_Stenotrophomonas_sp.	aerobic_chemoheterotrophy,human_pathogens_all,human_associated,animal_parasites_or_symbionts,nitrate_respiration,nitrate_reduction,nitrogen_respiration,chemoheterotrophy
Otu00251	0	0.03884	0.0107889	0.016543	0	Firmicutes	Bacilli	Bacillales	Planococcaceae	Lysinibacillus	uncultured_bacterium	manganese_oxidation
Otu00305	0.00863111	0.0151044	0.01942	0.0143852	0	Proteobacteria	Gammaproteobacteria	Enterobacteriales	Enterobacteriaceae	Citrobacter	uncultured_organism	fermentation,aerobic_chemoheterotrophy,human_gut,human_associated,mammal_gut,animal_parasites_or_symbionts,chemoheterotrophy
Otu00272	0.0215778	0.0151044	0.00431555	0.0136659	0	Proteobacteria	Gammaproteobacteria	Enterobacteriales	Enterobacteriaceae	Enterobacter	Enterobacter_unclassified	fermentation,human_gut,human_associated,mammal_gut,animal_parasites_or_symbionts,nitrate_reduction,chemoheterotrophy
Otu00300	0.0151044	0.00431555	0.0215778	0.0136659	0	Proteobacteria	Gammaproteobacteria	Enterobacteriales	Enterobacteriaceae	Klebsiella	Klebsiella_unclassified	fermentation,aerobic_chemoheterotrophy,nitrate_reduction,chemoheterotrophy
Otu00232	0	0.0107889	0.0302089	0.0136659	0	Proteobacteria	Gammaproteobacteria	Pseudomonadales	Pseudomonadaceae	Pseudomonas	Pseudomonas_unclassified	aerobic_chemoheterotrophy,chemoheterotrophy
Otu00256	0.00647333	0.00647333	0.0258933	0.0129467	0	Proteobacteria	Gammaproteobacteria	Enterobacteriales	Enterobacteriaceae	Serratia	Serratia_ureilytica	fermentation,nitrate_reduction,chemoheterotrophy
Otu00321	0	0.00431555	0.0345244	0.0129467	0	Proteobacteria	Gammaproteobacteria	Pseudomonadales	Moraxellaceae	Acinetobacter	Acinetobacter_baumannii	aerobic_chemoheterotrophy,human_pathogens_septicemia,human_pathogens_pneumonia,human_pathogens_nosocomia,human_pathogens_all,human_associated,animal_parasites_or_symbionts,aromatic_compound_degradation,chemoheterotrophy
Otu00330	0.00215778	0.0107889	0.0237355	0.0122274	0	Firmicutes	Bacilli	Lactobacillales	Streptococcaceae	Lactococcus	Lactococcus_garvieae_subsp._garvieae	fermentation,chemoheterotrophy
Otu00279	0.00863111	0.01942	0.00863111	0.0122274	0	Proteobacteria	Gammaproteobacteria	Enterobacteriales	Enterobacteriaceae	Citrobacter	Citrobacter_unclassified	fermentation,aerobic_chemoheterotrophy,human_gut,human_associated,mammal_gut,animal_parasites_or_symbionts,chemoheterotrophy
Otu00354	0.00215778	0.0107889	0.0215778	0.0115081	0	Proteobacteria	Gammaproteobacteria	Pseudomonadales	Moraxellaceae	Acinetobacter	Acinetobacter_unclassified	aerobic_chemoheterotrophy,aromatic_compound_degradation,chemoheterotrophy
Otu00560	0	0.0215778	0.0107889	0.0107889	0	Proteobacteria	Gammaproteobacteria	Enterobacteriales	Enterobacteriaceae	Serratia	Serratia_unclassified	fermentation,nitrate_reduction,chemoheterotrophy
Otu00382	0.00215778	0.00647333	0.0237355	0.0107889	0	Proteobacteria	Gammaproteobacteria	Pseudomonadales	Moraxellaceae	Acinetobacter	Acinetobacter_unclassified	aerobic_chemoheterotrophy,aromatic_compound_degradation,chemoheterotrophy
Otu00315	0.00215778	0.0280511	0.00215778	0.0107889	0	Firmicutes	Bacilli	Lactobacillales	Enterococcaceae	Enterococcus	Enterococcus_unclassified	fermentation,chemoheterotrophy
Otu00544	0.00215778	0.0280511	0.00215778	0.0107889	0	Proteobacteria	Gammaproteobacteria	Enterobacteriales	Enterobacteriaceae	Enterobacter	Enterobacter_unclassified	fermentation,human_gut,human_associated,mammal_gut,animal_parasites_or_symbionts,nitrate_reduction,chemoheterotrophy
Otu00291	0.00431555	0.00431555	0.0215778	0.0100696	0	Proteobacteria	Gammaproteobacteria	Enterobacteriales	Enterobacteriaceae	Hafnia-Obesumbacterium	Hafnia-Obesumbacterium_unclassified	fermentation,nitrate_reduction,chemoheterotrophy
Otu00541	0.0129467	0.00431555	0.0129467	0.0100696	0	Proteobacteria	Gammaproteobacteria	Enterobacteriales	Enterobacteriaceae	Enterobacter	Enterobacter_unclassified	fermentation,human_gut,human_associated,mammal_gut,animal_parasites_or_symbionts,nitrate_reduction,chemoheterotrophy
Otu00463	0.00431555	0.0107889	0.0129467	0.00935037	0	Proteobacteria	Gammaproteobacteria	Enterobacteriales	Enterobacteriaceae	Enterobacter	Enterobacter_unclassified	fermentation,human_gut,human_associated,mammal_gut,animal_parasites_or_symbionts,nitrate_reduction,chemoheterotrophy
Otu00416	0.0107889	0.00431555	0.0129467	0.00935037	0	Proteobacteria	Gammaproteobacteria	Enterobacteriales	Enterobacteriaceae	Serratia	Serratia_ureilytica	fermentation,nitrate_reduction,chemoheterotrophy
Otu00484	0.00647333	0.0107889	0.0107889	0.00935037	0	Proteobacteria	Gammaproteobacteria	Pseudomonadales	Pseudomonadaceae	Pseudomonas	Pseudomonas_unclassified	aerobic_chemoheterotrophy,chemoheterotrophy
Otu00464	0.00431555	0.00647333	0.0172622	0.00935037	0	Proteobacteria	Gammaproteobacteria	Aeromonadales	Aeromonadaceae	Aeromonas	Aeromonas_sp._2e	fermentation,nitrate_reduction,chemoheterotrophy
Otu00328	0	0.00431555	0.0237355	0.00935037	0	Proteobacteria	Gammaproteobacteria	Pseudomonadales	Moraxellaceae	uncultured	Xenorhabdus_nematophila	invertebrate_parasites,animal_parasites_or_symbionts
Otu00737	0.00215778	0.00647333	0.0172622	0.00863111	0	Proteobacteria	Gammaproteobacteria	Enterobacteriales	Enterobacteriaceae	Enterobacter	Enterobacter_unclassified	fermentation,human_gut,human_associated,mammal_gut,animal_parasites_or_symbionts,nitrate_reduction,chemoheterotrophy
Otu00563	0.00215778	0.0107889	0.0129467	0.00863111	0	Proteobacteria	Gammaproteobacteria	Pseudomonadales	Pseudomonadaceae	Pseudomonas	Pseudomonas_unclassified	aerobic_chemoheterotrophy,chemoheterotrophy
Otu00582	0.00863111	0.00431555	0.0107889	0.00791185	0	Bacteroidetes	Bacteroidia	Flavobacteriales	Weeksellaceae	Chryseobacterium	Chryseobacterium_unclassified	aerobic_chemoheterotrophy,chemoheterotrophy
Otu00562	0.00647333	0.00647333	0.0107889	0.00791185	0	Proteobacteria	Gammaproteobacteria	Enterobacteriales	Enterobacteriaceae	Enterobacter	Yokenella_regensburgei	fermentation,human_gut,human_associated,mammal_gut,animal_parasites_or_symbionts,nitrate_reduction,chemoheterotrophy
Otu00571	0.00431555	0.0129467	0.00647333	0.00791185	0	Proteobacteria	Gammaproteobacteria	Betaproteobacteriales	Burkholderiaceae	Achromobacter	beta_proteobacterium_PI_GH1.1.B10	aerobic_chemoheterotrophy,nitrate_respiration,nitrate_reduction,nitrogen_respiration,chemoheterotrophy
Otu00352	0.00863111	0.00647333	0.00863111	0.00791185	0	Proteobacteria	Gammaproteobacteria	Enterobacteriales	Enterobacteriaceae	Serratia	Serratia_unclassified	fermentation,nitrate_reduction,chemoheterotrophy
Otu00545	0.00215778	0.0151044	0.00431555	0.00719259	0	Actinobacteria	Actinobacteria	Micrococcales	Microbacteriaceae	Microbacterium	Microbacterium_unclassified	aerobic_chemoheterotrophy,chemoheterotrophy
Otu00497	0.00647333	0.0107889	0.00431555	0.00719259	0	Proteobacteria	Gammaproteobacteria	Betaproteobacteriales	Burkholderiaceae	Achromobacter	Achromobacter_xylosoxidans_subsp._xylosoxidans	nitrate_denitrification,nitrite_denitrification,nitrous_oxide_denitrification,denitrification,nitrite_respiration,aerobic_chemoheterotrophy,human_pathogens_all,human_associated,animal_parasites_or_symbionts,nitrate_respiration,nitrate_reduction,nitrogen_respiration,chemoheterotrophy
Otu00664	0.00431555	0.00215778	0.0151044	0.00719259	0	Proteobacteria	Gammaproteobacteria	Enterobacteriales	Enterobacteriaceae	Cronobacter	Cronobacter_dublinensis_subsp._dublinensis	human_pathogens_meningitis,human_pathogens_all,human_associated,animal_parasites_or_symbionts
Otu00603	0.00647333	0.00863111	0.00647333	0.00719259	0	Proteobacteria	Gammaproteobacteria	Enterobacteriales	Enterobacteriaceae	Enterobacter	Enterobacter_unclassified	fermentation,human_gut,human_associated,mammal_gut,animal_parasites_or_symbionts,nitrate_reduction,chemoheterotrophy
Otu00662	0.0107889	0.00215778	0.00863111	0.00719259	0	Proteobacteria	Gammaproteobacteria	Enterobacteriales	Enterobacteriaceae	Pantoea	uncultured_bacterium	fermentation,chemoheterotrophy
Otu00424	0	0.00863111	0.0129467	0.00719259	0	Proteobacteria	Gammaproteobacteria	Pseudomonadales	Pseudomonadaceae	Pseudomonas	Pseudomonas_mosselii	aerobic_chemoheterotrophy,chemoheterotrophy
Otu00659	0.0129467	0.00431555	0.00215778	0.00647333	0	Proteobacteria	Gammaproteobacteria	Enterobacteriales	Enterobacteriaceae	Enterobacter	Enterobacter_unclassified	fermentation,human_gut,human_associated,mammal_gut,animal_parasites_or_symbionts,nitrate_reduction,chemoheterotrophy
Otu00517	0.00647333	0.00647333	0.00647333	0.00647333	0	Proteobacteria	Gammaproteobacteria	Enterobacteriales	Enterobacteriaceae	Serratia	Serratia_unclassified	fermentation,nitrate_reduction,chemoheterotrophy
Otu00635	0.00431555	0.00431555	0.0107889	0.00647333	0	Proteobacteria	Gammaproteobacteria	Pseudomonadales	Moraxellaceae	Acinetobacter	Acinetobacter_unclassified	aerobic_chemoheterotrophy,aromatic_compound_degradation,chemoheterotrophy
Otu00940	0.00431555	0.0129467	0.00215778	0.00647333	0	Proteobacteria	Gammaproteobacteria	Xanthomonadales	Xanthomonadaceae	Stenotrophomonas	Stenotrophomonas_unclassified	aerobic_chemoheterotrophy,human_pathogens_all,human_associated,animal_parasites_or_symbionts,nitrate_respiration,nitrate_reduction,nitrogen_respiration,chemoheterotrophy
Otu00390	0.00215778	0.00431555	0.0107889	0.00575407	0	Bacteroidetes	Bacteroidia	Flavobacteriales	Weeksellaceae	Chryseobacterium	uncultured_bacterium	aerobic_chemoheterotrophy,chemoheterotrophy
Otu01212	0	0.00215778	0.0151044	0.00575407	0	Proteobacteria	Gammaproteobacteria	Xanthomonadales	Xanthomonadaceae	Stenotrophomonas	Stenotrophomonas_unclassified	aerobic_chemoheterotrophy,human_pathogens_all,human_associated,animal_parasites_or_symbionts,nitrate_respiration,nitrate_reduction,nitrogen_respiration,chemoheterotrophy
Otu00774	0.00431555	0.00863111	0.00431555	0.00575407	0	Actinobacteria	Actinobacteria	Micrococcales	Microbacteriaceae	Microbacterium	Microbacterium_unclassified	aerobic_chemoheterotrophy,chemoheterotrophy
Otu00714	0	0.0129467	0.00431555	0.00575407	0	Proteobacteria	Gammaproteobacteria	Enterobacteriales	Enterobacteriaceae	Cronobacter	Cronobacter_dublinensis_subsp._dublinensis	human_pathogens_meningitis,human_pathogens_all,human_associated,animal_parasites_or_symbionts
Otu00689	0.00863111	0.00647333	0.00215778	0.00575407	0	Proteobacteria	Gammaproteobacteria	Enterobacteriales	Enterobacteriaceae	Enterobacter	Yokenella_regensburgei	fermentation,human_gut,human_associated,mammal_gut,animal_parasites_or_symbionts,nitrate_reduction,chemoheterotrophy
Otu00843	0.00215778	0.00215778	0.0129467	0.00575407	0	Proteobacteria	Gammaproteobacteria	Enterobacteriales	Enterobacteriaceae	Serratia	Serratia_unclassified	fermentation,nitrate_reduction,chemoheterotrophy
Otu00836	0.00215778	0.00863111	0.00647333	0.00575407	0	Proteobacteria	Gammaproteobacteria	Pseudomonadales	Moraxellaceae	Acinetobacter	Acinetobacter_unclassified	aerobic_chemoheterotrophy,aromatic_compound_degradation,chemoheterotrophy
Otu00884	0	0	0.0172622	0.00575407	0	Proteobacteria	Gammaproteobacteria	Pseudomonadales	Pseudomonadaceae	Pseudomonas	Pseudomonas_unclassified	aerobic_chemoheterotrophy,chemoheterotrophy
Otu00700	0	0	0.0151044	0.00503481	0	Proteobacteria	Gammaproteobacteria	Enterobacteriales	Enterobacteriaceae	Enterobacter	Enterobacter_unclassified	fermentation,human_gut,human_associated,mammal_gut,animal_parasites_or_symbionts,nitrate_reduction,chemoheterotrophy
Otu00713	0.00863111	0.00431555	0.00215778	0.00503481	0	Proteobacteria	Gammaproteobacteria	Enterobacteriales	Enterobacteriaceae	Serratia	Serratia_unclassified	fermentation,nitrate_reduction,chemoheterotrophy
Otu00821	0	0	0.0151044	0.00503481	0	Proteobacteria	Gammaproteobacteria	Pseudomonadales	Moraxellaceae	Acinetobacter	Acinetobacter_unclassified	aerobic_chemoheterotrophy,aromatic_compound_degradation,chemoheterotrophy
Otu00988	0	0.00215778	0.0129467	0.00503481	0	Proteobacteria	Gammaproteobacteria	Pseudomonadales	Moraxellaceae	Acinetobacter	Acinetobacter_unclassified	aerobic_chemoheterotrophy,aromatic_compound_degradation,chemoheterotrophy
Otu00990	0.00215778	0.00215778	0.0107889	0.00503481	0	Proteobacteria	Gammaproteobacteria	Pseudomonadales	Moraxellaceae	Acinetobacter	Acinetobacter_unclassified	aerobic_chemoheterotrophy,aromatic_compound_degradation,chemoheterotrophy
Otu00679	0.00215778	0.00215778	0.0107889	0.00503481	0	Proteobacteria	Gammaproteobacteria	Pseudomonadales	Moraxellaceae	Acinetobacter	uncultured_bacterium	aerobic_chemoheterotrophy,aromatic_compound_degradation,chemoheterotrophy
Otu01750	0	0.0129467	0.00215778	0.00503481	0	Proteobacteria	Gammaproteobacteria	Pseudomonadales	Pseudomonadaceae	Pseudomonas	Pseudomonas_unclassified	aerobic_chemoheterotrophy,chemoheterotrophy
Otu01625	0.00215778	0.00431555	0.00863111	0.00503481	0	Proteobacteria	Gammaproteobacteria	Enterobacteriales	Enterobacteriaceae	Enterobacter	Enterobacter_unclassified	fermentation,human_gut,human_associated,mammal_gut,animal_parasites_or_symbionts,nitrate_reduction,chemoheterotrophy
Otu00684	0.00863111	0.00215778	0.00431555	0.00503481	0	Proteobacteria	Gammaproteobacteria	Enterobacteriales	Enterobacteriaceae	Serratia	Serratia_ureilytica	fermentation,nitrate_reduction,chemoheterotrophy
Otu00728	0.00215778	0.00431555	0.00863111	0.00503481	0	Proteobacteria	Gammaproteobacteria	Pseudomonadales	Pseudomonadaceae	Pseudomonas	Pseudomonas_unclassified	aerobic_chemoheterotrophy,chemoheterotrophy
Otu01069	0.00647333	0	0.00863111	0.00503481	0	Proteobacteria	Gammaproteobacteria	Pseudomonadales	Pseudomonadaceae	Pseudomonas	Pseudomonas_unclassified	aerobic_chemoheterotrophy,chemoheterotrophy
Otu00753	0.00215778	0.00431555	0.00863111	0.00503481	0	Proteobacteria	Gammaproteobacteria	Xanthomonadales	Xanthomonadaceae	Stenotrophomonas	Stenotrophomonas_unclassified	aerobic_chemoheterotrophy,human_pathogens_all,human_associated,animal_parasites_or_symbionts,nitrate_respiration,nitrate_reduction,nitrogen_respiration,chemoheterotrophy
Otu00882	0	0.00863111	0.00431555	0.00431555	0	Proteobacteria	Gammaproteobacteria	Enterobacteriales	Enterobacteriaceae	Cronobacter	Cronobacter_dublinensis_subsp._dublinensis	human_pathogens_meningitis,human_pathogens_all,human_associated,animal_parasites_or_symbionts
Otu00706	0	0	0.0129467	0.00431555	0	Proteobacteria	Gammaproteobacteria	Enterobacteriales	Enterobacteriaceae	Enterobacter	Enterobacter_unclassified	fermentation,human_gut,human_associated,mammal_gut,animal_parasites_or_symbionts,nitrate_reduction,chemoheterotrophy
Otu00766	0.00431555	0.00215778	0.00647333	0.00431555	0	Proteobacteria	Gammaproteobacteria	Enterobacteriales	Enterobacteriaceae	Enterobacter	Enterobacter_unclassified	fermentation,human_gut,human_associated,mammal_gut,animal_parasites_or_symbionts,nitrate_reduction,chemoheterotrophy
Otu01351	0.00215778	0.00863111	0.00215778	0.00431555	0	Proteobacteria	Gammaproteobacteria	Enterobacteriales	Enterobacteriaceae	Enterobacter	Enterobacter_unclassified	fermentation,human_gut,human_associated,mammal_gut,animal_parasites_or_symbionts,nitrate_reduction,chemoheterotrophy
Otu00964	0.00215778	0.00647333	0.00431555	0.00431555	0	Proteobacteria	Gammaproteobacteria	Enterobacteriales	Enterobacteriaceae	Escherichia-Shigella	Streptomyces_sp._Q1	fermentation,human_gut,human_associated,mammal_gut,animal_parasites_or_symbionts,nitrate_reduction,chemoheterotrophy
Otu00721	0	0.0107889	0.00215778	0.00431555	0	Proteobacteria	Gammaproteobacteria	Enterobacteriales	Enterobacteriaceae	Serratia	Serratia_unclassified	fermentation,nitrate_reduction,chemoheterotrophy
Otu00648	0.00431555	0.00215778	0.00647333	0.00431555	0	Proteobacteria	Gammaproteobacteria	Enterobacteriales	Enterobacteriaceae	Serratia	Serratia_ureilytica	fermentation,nitrate_reduction,chemoheterotrophy
Otu00793	0	0.00431555	0.00863111	0.00431555	0	Proteobacteria	Gammaproteobacteria	Enterobacteriales	Enterobacteriaceae	Serratia	Serratia_ureilytica	fermentation,nitrate_reduction,chemoheterotrophy
Otu00729	0	0.00215778	0.0107889	0.00431555	0	Proteobacteria	Gammaproteobacteria	Pseudomonadales	Moraxellaceae	Acinetobacter	Acinetobacter_unclassified	aerobic_chemoheterotrophy,aromatic_compound_degradation,chemoheterotrophy
Otu00941	0	0.00215778	0.0107889	0.00431555	0	Proteobacteria	Gammaproteobacteria	Pseudomonadales	Moraxellaceae	Acinetobacter	Acinetobacter_unclassified	aerobic_chemoheterotrophy,aromatic_compound_degradation,chemoheterotrophy
Otu01469	0	0	0.0107889	0.00359629	0	Proteobacteria	Gammaproteobacteria	Enterobacteriales	Enterobacteriaceae	Serratia	Serratia_unclassified	fermentation,nitrate_reduction,chemoheterotrophy
Otu01442	0.00215778	0.00215778	0.00647333	0.00359629	0	Proteobacteria	Gammaproteobacteria	Betaproteobacteriales	Burkholderiaceae	Achromobacter	Achromobacter_unclassified	aerobic_chemoheterotrophy,nitrate_respiration,nitrate_reduction,nitrogen_respiration,chemoheterotrophy
Otu01174	0.00215778	0.00215778	0.00647333	0.00359629	0	Proteobacteria	Gammaproteobacteria	Enterobacteriales	Enterobacteriaceae	Enterobacter	Enterobacter_unclassified	fermentation,human_gut,human_associated,mammal_gut,animal_parasites_or_symbionts,nitrate_reduction,chemoheterotrophy
Otu01600	0	0.00431555	0.00647333	0.00359629	0	Proteobacteria	Gammaproteobacteria	Enterobacteriales	Enterobacteriaceae	Enterobacter	Enterobacter_unclassified	fermentation,human_gut,human_associated,mammal_gut,animal_parasites_or_symbionts,nitrate_reduction,chemoheterotrophy
Otu02035	0.00431555	0.00647333	0	0.00359629	0	Proteobacteria	Gammaproteobacteria	Enterobacteriales	Enterobacteriaceae	Klebsiella	Klebsiella_unclassified	fermentation,aerobic_chemoheterotrophy,nitrate_reduction,chemoheterotrophy
Otu00814	0.00215778	0	0.00863111	0.00359629	0	Proteobacteria	Gammaproteobacteria	Pseudomonadales	Moraxellaceae	Acinetobacter	Acinetobacter_unclassified	aerobic_chemoheterotrophy,aromatic_compound_degradation,chemoheterotrophy
Otu01304	0	0.00431555	0.00647333	0.00359629	0	Proteobacteria	Gammaproteobacteria	Pseudomonadales	Moraxellaceae	Acinetobacter	Acinetobacter_unclassified	aerobic_chemoheterotrophy,aromatic_compound_degradation,chemoheterotrophy
Otu01047	0	0.00863111	0.00215778	0.00359629	0	Proteobacteria	Gammaproteobacteria	Xanthomonadales	Xanthomonadaceae	Stenotrophomonas	Stenotrophomonas_unclassified	aerobic_chemoheterotrophy,human_pathogens_all,human_associated,animal_parasites_or_symbionts,nitrate_respiration,nitrate_reduction,nitrogen_respiration,chemoheterotrophy
Otu03875	0.00431555	0.00431555	0	0.00287704	0	Proteobacteria	Alphaproteobacteria	Rhizobiales	Rhizobiaceae	Ensifer	Ensifer_unclassified	nitrogen_fixation,aerobic_chemoheterotrophy,nitrate_reduction,chemoheterotrophy
Otu01631	0	0.00863111	0	0.00287704	0	Proteobacteria	Gammaproteobacteria	Betaproteobacteriales	Burkholderiaceae	Cupriavidus	Cupriavidus_unclassified	nitrogen_fixation,aerobic_chemoheterotrophy,nitrate_reduction,predatory_or_exoparasitic,chemoheterotrophy
Otu01777	0	0.00863111	0	0.00287704	0	Proteobacteria	Gammaproteobacteria	Betaproteobacteriales	Burkholderiaceae	Cupriavidus	Cupriavidus_unclassified	nitrogen_fixation,aerobic_chemoheterotrophy,nitrate_reduction,predatory_or_exoparasitic,chemoheterotrophy
Otu01710	0.00647333	0	0.00215778	0.00287704	0	Proteobacteria	Gammaproteobacteria	Betaproteobacteriales	Burkholderiaceae	Cupriavidus	uncultured_bacterium	nitrogen_fixation,aerobic_chemoheterotrophy,nitrate_reduction,predatory_or_exoparasitic,chemoheterotrophy
Otu02027	0.00215778	0.00431555	0.00215778	0.00287704	0	Proteobacteria	Gammaproteobacteria	Enterobacteriales	Enterobacteriaceae	Enterobacter	Enterobacter_unclassified	fermentation,human_gut,human_associated,mammal_gut,animal_parasites_or_symbionts,nitrate_reduction,chemoheterotrophy
Otu02417	0.00431555	0.00431555	0	0.00287704	0	Proteobacteria	Gammaproteobacteria	Enterobacteriales	Enterobacteriaceae	Enterobacter	Enterobacter_unclassified	fermentation,human_gut,human_associated,mammal_gut,animal_parasites_or_symbionts,nitrate_reduction,chemoheterotrophy
Otu01811	0.00215778	0.00431555	0.00215778	0.00287704	0	Proteobacteria	Gammaproteobacteria	Enterobacteriales	Enterobacteriaceae	Enterobacter	Yokenella_regensburgei	fermentation,human_gut,human_associated,mammal_gut,animal_parasites_or_symbionts,nitrate_reduction,chemoheterotrophy
Otu01147	0.00431555	0.00215778	0.00215778	0.00287704	0	Proteobacteria	Gammaproteobacteria	Enterobacteriales	Enterobacteriaceae	Pantoea	uncultured_bacterium	fermentation,chemoheterotrophy
Otu01086	0.00431555	0	0.00431555	0.00287704	0	Proteobacteria	Gammaproteobacteria	Enterobacteriales	Enterobacteriaceae	Serratia	Serratia_unclassified	fermentation,nitrate_reduction,chemoheterotrophy
Otu01268	0.00431555	0.00215778	0.00215778	0.00287704	0	Proteobacteria	Gammaproteobacteria	Enterobacteriales	Enterobacteriaceae	Serratia	Serratia_unclassified	fermentation,nitrate_reduction,chemoheterotrophy
Otu00858	0.00215778	0.00647333	0	0.00287704	0	Proteobacteria	Gammaproteobacteria	Enterobacteriales	Enterobacteriaceae	Serratia	Serratia_ureilytica	fermentation,nitrate_reduction,chemoheterotrophy
Otu02010	0.00431555	0	0.00431555	0.00287704	0	Proteobacteria	Gammaproteobacteria	Enterobacteriales	Enterobacteriaceae	Serratia	Serratia_ureilytica	fermentation,nitrate_reduction,chemoheterotrophy
Otu01017	0.00215778	0.00215778	0.00431555	0.00287704	0	Proteobacteria	Gammaproteobacteria	Pseudomonadales	Moraxellaceae	Acinetobacter	Acinetobacter_baumannii	aerobic_chemoheterotrophy,human_pathogens_septicemia,human_pathogens_pneumonia,human_pathogens_nosocomia,human_pathogens_all,human_associated,animal_parasites_or_symbionts,aromatic_compound_degradation,chemoheterotrophy
Otu00587	0	0	0.00863111	0.00287704	0	Proteobacteria	Gammaproteobacteria	Pseudomonadales	Moraxellaceae	Acinetobacter	Acinetobacter_unclassified	aerobic_chemoheterotrophy,aromatic_compound_degradation,chemoheterotrophy
Otu01220	0.00215778	0.00431555	0.00215778	0.00287704	0	Proteobacteria	Gammaproteobacteria	Pseudomonadales	Moraxellaceae	Acinetobacter	Acinetobacter_unclassified	aerobic_chemoheterotrophy,aromatic_compound_degradation,chemoheterotrophy
Otu01723	0	0.00863111	0	0.00287704	0	Proteobacteria	Gammaproteobacteria	Pseudomonadales	Moraxellaceae	Acinetobacter	Acinetobacter_unclassified	aerobic_chemoheterotrophy,aromatic_compound_degradation,chemoheterotrophy
Otu02086	0	0.00647333	0.00215778	0.00287704	0	Proteobacteria	Gammaproteobacteria	Pseudomonadales	Moraxellaceae	Acinetobacter	Acinetobacter_unclassified	aerobic_chemoheterotrophy,aromatic_compound_degradation,chemoheterotrophy
Otu03521	0	0	0.00863111	0.00287704	0	Proteobacteria	Gammaproteobacteria	Pseudomonadales	Moraxellaceae	Acinetobacter	Acinetobacter_unclassified	aerobic_chemoheterotrophy,aromatic_compound_degradation,chemoheterotrophy
Otu01156	0	0.00863111	0	0.00287704	0	Proteobacteria	Gammaproteobacteria	Xanthomonadales	Xanthomonadaceae	Stenotrophomonas	Stenotrophomonas_sp._2012A	aerobic_chemoheterotrophy,human_pathogens_all,human_associated,animal_parasites_or_symbionts,nitrate_respiration,nitrate_reduction,nitrogen_respiration,chemoheterotrophy
Otu01085	0	0.00647333	0.00215778	0.00287704	0	Proteobacteria	Gammaproteobacteria	Xanthomonadales	Xanthomonadaceae	Stenotrophomonas	Stenotrophomonas_unclassified	aerobic_chemoheterotrophy,human_pathogens_all,human_associated,animal_parasites_or_symbionts,nitrate_respiration,nitrate_reduction,nitrogen_respiration,chemoheterotrophy
Otu03769	0	0.00647333	0.00215778	0.00287704	0	Proteobacteria	Gammaproteobacteria	Xanthomonadales	Xanthomonadaceae	Stenotrophomonas	Stenotrophomonas_unclassified	aerobic_chemoheterotrophy,human_pathogens_all,human_associated,animal_parasites_or_symbionts,nitrate_respiration,nitrate_reduction,nitrogen_respiration,chemoheterotrophy
Otu01071	0.00431555	0.00431555	0	0.00287704	0	Proteobacteria	Gammaproteobacteria	Xanthomonadales	Xanthomonadaceae	Stenotrophomonas	uncultured_bacterium	aerobic_chemoheterotrophy,human_pathogens_all,human_associated,animal_parasites_or_symbionts,nitrate_respiration,nitrate_reduction,nitrogen_respiration,chemoheterotrophy
Otu00725	0.00215778	0.00647333	0	0.00287704	0	Proteobacteria	Gammaproteobacteria	Xanthomonadales	Xanthomonadaceae	Stenotrophomonas	uncultured_Stenotrophomonas_sp.	aerobic_chemoheterotrophy,human_pathogens_all,human_associated,animal_parasites_or_symbionts,nitrate_respiration,nitrate_reduction,nitrogen_respiration,chemoheterotrophy
Otu03164	0.00215778	0.00431555	0	0.00215778	0	Bacteroidetes	Bacteroidia	Flavobacteriales	Weeksellaceae	Elizabethkingia	uncultured_bacterium	aerobic_chemoheterotrophy,chemoheterotrophy
Otu01151	0	0.00431555	0.00215778	0.00215778	0	Proteobacteria	Gammaproteobacteria	Betaproteobacteriales	Burkholderiaceae	Comamonas	Comamonas_unclassified	aerobic_chemoheterotrophy,chemoheterotrophy
Otu01271	0	0.00647333	0	0.00215778	0	Proteobacteria	Gammaproteobacteria	Betaproteobacteriales	Burkholderiaceae	Cupriavidus	Cupriavidus_unclassified	nitrogen_fixation,aerobic_chemoheterotrophy,nitrate_reduction,predatory_or_exoparasitic,chemoheterotrophy
Otu02218	0.00215778	0.00215778	0.00215778	0.00215778	0	Proteobacteria	Gammaproteobacteria	Enterobacteriales	Enterobacteriaceae	Cronobacter	Cronobacter_dublinensis_subsp._lausannensis_LMG_23824	human_pathogens_meningitis,human_pathogens_all,human_associated,animal_parasites_or_symbionts
Otu00928	0	0.00431555	0.00215778	0.00215778	0	Proteobacteria	Gammaproteobacteria	Enterobacteriales	Enterobacteriaceae	Enterobacter	Enterobacter_unclassified	fermentation,human_gut,human_associated,mammal_gut,animal_parasites_or_symbionts,nitrate_reduction,chemoheterotrophy
Otu01237	0	0	0.00647333	0.00215778	0	Proteobacteria	Gammaproteobacteria	Enterobacteriales	Enterobacteriaceae	Enterobacter	Enterobacter_unclassified	fermentation,human_gut,human_associated,mammal_gut,animal_parasites_or_symbionts,nitrate_reduction,chemoheterotrophy
Otu01380	0.00215778	0	0.00431555	0.00215778	0	Proteobacteria	Gammaproteobacteria	Enterobacteriales	Enterobacteriaceae	Enterobacter	Enterobacter_unclassified	fermentation,human_gut,human_associated,mammal_gut,animal_parasites_or_symbionts,nitrate_reduction,chemoheterotrophy
Otu01500	0.00215778	0	0.00431555	0.00215778	0	Proteobacteria	Gammaproteobacteria	Enterobacteriales	Enterobacteriaceae	Enterobacter	Enterobacter_unclassified	fermentation,human_gut,human_associated,mammal_gut,animal_parasites_or_symbionts,nitrate_reduction,chemoheterotrophy
Otu03180	0.00431555	0.00215778	0	0.00215778	0	Proteobacteria	Gammaproteobacteria	Enterobacteriales	Enterobacteriaceae	Enterobacter	Enterobacter_unclassified	fermentation,human_gut,human_associated,mammal_gut,animal_parasites_or_symbionts,nitrate_reduction,chemoheterotrophy
Otu03261	0.00215778	0	0.00431555	0.00215778	0	Proteobacteria	Gammaproteobacteria	Enterobacteriales	Enterobacteriaceae	Enterobacter	Enterobacter_unclassified	fermentation,human_gut,human_associated,mammal_gut,animal_parasites_or_symbionts,nitrate_reduction,chemoheterotrophy
Otu00890	0.00215778	0	0.00431555	0.00215778	0	Proteobacteria	Gammaproteobacteria	Enterobacteriales	Enterobacteriaceae	Serratia	Serratia_unclassified	fermentation,nitrate_reduction,chemoheterotrophy
Otu02395	0.00215778	0.00215778	0.00215778	0.00215778	0	Proteobacteria	Gammaproteobacteria	Pseudomonadales	Moraxellaceae	Acinetobacter	Acinetobacter_baumannii	aerobic_chemoheterotrophy,human_pathogens_septicemia,human_pathogens_pneumonia,human_pathogens_nosocomia,human_pathogens_all,human_associated,animal_parasites_or_symbionts,aromatic_compound_degradation,chemoheterotrophy
Otu01571	0	0.00215778	0.00431555	0.00215778	0	Proteobacteria	Gammaproteobacteria	Pseudomonadales	Moraxellaceae	Acinetobacter	Acinetobacter_unclassified	aerobic_chemoheterotrophy,aromatic_compound_degradation,chemoheterotrophy
Otu02561	0.00215778	0	0.00431555	0.00215778	0	Proteobacteria	Gammaproteobacteria	Pseudomonadales	Moraxellaceae	Acinetobacter	Acinetobacter_unclassified	aerobic_chemoheterotrophy,aromatic_compound_degradation,chemoheterotrophy
Otu01245	0	0.00431555	0.00215778	0.00215778	0	Proteobacteria	Gammaproteobacteria	Pseudomonadales	Pseudomonadaceae	Pseudomonas	Pseudomonas_unclassified	aerobic_chemoheterotrophy,chemoheterotrophy
Otu01902	0	0	0.00647333	0.00215778	0	Proteobacteria	Gammaproteobacteria	Pseudomonadales	Pseudomonadaceae	Pseudomonas	Pseudomonas_unclassified	aerobic_chemoheterotrophy,chemoheterotrophy
Otu02442	0	0.00215778	0.00431555	0.00215778	0	Proteobacteria	Gammaproteobacteria	Pseudomonadales	Pseudomonadaceae	Pseudomonas	Pseudomonas_unclassified	aerobic_chemoheterotrophy,chemoheterotrophy
Otu02584	0	0	0.00647333	0.00215778	0	Proteobacteria	Gammaproteobacteria	Pseudomonadales	Pseudomonadaceae	Pseudomonas	Pseudomonas_unclassified	aerobic_chemoheterotrophy,chemoheterotrophy
Otu02628	0	0.00431555	0.00215778	0.00215778	0	Proteobacteria	Gammaproteobacteria	Pseudomonadales	Pseudomonadaceae	Pseudomonas	Pseudomonas_unclassified	aerobic_chemoheterotrophy,chemoheterotrophy
Otu01488	0	0.00215778	0.00431555	0.00215778	0	Proteobacteria	Gammaproteobacteria	Xanthomonadales	Xanthomonadaceae	Stenotrophomonas	Stenotrophomonas_unclassified	aerobic_chemoheterotrophy,human_pathogens_all,human_associated,animal_parasites_or_symbionts,nitrate_respiration,nitrate_reduction,nitrogen_respiration,chemoheterotrophy
Otu04010	0.00215778	0.00215778	0.00215778	0.00215778	0	Proteobacteria	Gammaproteobacteria	Xanthomonadales	Xanthomonadaceae	Stenotrophomonas	Stenotrophomonas_unclassified	aerobic_chemoheterotrophy,human_pathogens_all,human_associated,animal_parasites_or_symbionts,nitrate_respiration,nitrate_reduction,nitrogen_respiration,chemoheterotrophy
Otu02011	0	0.00215778	0.00215778	0.00143852	0	Actinobacteria	Actinobacteria	Streptomycetales	Streptomycetaceae	Streptomyces	Streptomyces_unclassified	aerobic_chemoheterotrophy,chemoheterotrophy
Otu01851	0.00431555	0	0	0.00143852	0	Bacteroidetes	Bacteroidia	Flavobacteriales	Weeksellaceae	Elizabethkingia	Elizabethkingia_anophelis	aerobic_chemoheterotrophy,chemoheterotrophy
Otu04207	0.00431555	0	0	0.00143852	0	Firmicutes	Bacilli	Bacillales	Bacillaceae	Bacillus	Bacillaceae_bacterium_PaH1.39a	manganese_oxidation
Otu02528	0	0.00215778	0.00215778	0.00143852	0	Firmicutes	Bacilli	Bacillales	Paenibacillaceae	Paenibacillus	Paenibacillus_alvei	aerobic_chemoheterotrophy,chemoheterotrophy
Otu02203	0	0.00215778	0.00215778	0.00143852	0	Firmicutes	Bacilli	Lactobacillales	Streptococcaceae	Lactococcus	Lactococcus_lactis	fermentation,plant_pathogen,chemoheterotrophy
Otu01891	0	0.00431555	0	0.00143852	0	Firmicutes	Bacilli	Lactobacillales	Streptococcaceae	Lactococcus	Lactococcus_lactis_subsp._cremoris	fermentation,plant_pathogen,chemoheterotrophy
Otu01903	0	0.00215778	0.00215778	0.00143852	0	Proteobacteria	Gammaproteobacteria	Enterobacteriales	Enterobacteriaceae	Buttiauxella	uncultured_bacterium	fermentation,nitrate_reduction,chemoheterotrophy
Otu04160	0.00215778	0.00215778	0	0.00143852	0	Proteobacteria	Gammaproteobacteria	Enterobacteriales	Enterobacteriaceae	Citrobacter	uncultured_Enterobacteriaceae_bacterium	fermentation,aerobic_chemoheterotrophy,human_gut,human_associated,mammal_gut,animal_parasites_or_symbionts,chemoheterotrophy
Otu04271	0.00215778	0.00215778	0	0.00143852	0	Proteobacteria	Gammaproteobacteria	Enterobacteriales	Enterobacteriaceae	Enterobacter	Enterobacter_unclassified	fermentation,human_gut,human_associated,mammal_gut,animal_parasites_or_symbionts,nitrate_reduction,chemoheterotrophy
Otu02535	0	0	0.00431555	0.00143852	0	Proteobacteria	Gammaproteobacteria	Enterobacteriales	Enterobacteriaceae	Escherichia-Shigella	Streptomyces_sp._Q1	fermentation,human_gut,human_associated,mammal_gut,animal_parasites_or_symbionts,nitrate_reduction,chemoheterotrophy
Otu02215	0	0	0.00431555	0.00143852	0	Proteobacteria	Gammaproteobacteria	Enterobacteriales	Enterobacteriaceae	Salmonella	Salmonella_unclassified	human_pathogens_all,human_associated,animal_parasites_or_symbionts,nitrate_reduction
Otu03187	0	0.00215778	0.00215778	0.00143852	0	Proteobacteria	Gammaproteobacteria	Enterobacteriales	Enterobacteriaceae	Serratia	Serratia_rubidaea	fermentation,human_pathogens_all,human_associated,animal_parasites_or_symbionts,nitrate_reduction,chemoheterotrophy
Otu01805	0	0.00215778	0.00215778	0.00143852	0	Proteobacteria	Gammaproteobacteria	Enterobacteriales	Enterobacteriaceae	Serratia	Serratia_unclassified	fermentation,nitrate_reduction,chemoheterotrophy
Otu02194	0	0	0.00431555	0.00143852	0	Proteobacteria	Gammaproteobacteria	Enterobacteriales	Enterobacteriaceae	Serratia	Serratia_unclassified	fermentation,nitrate_reduction,chemoheterotrophy
Otu02908	0	0.00431555	0	0.00143852	0	Proteobacteria	Gammaproteobacteria	Enterobacteriales	Enterobacteriaceae	Serratia	Serratia_unclassified	fermentation,nitrate_reduction,chemoheterotrophy
Otu03264	0.00215778	0.00215778	0	0.00143852	0	Proteobacteria	Gammaproteobacteria	Enterobacteriales	Enterobacteriaceae	Serratia	Serratia_unclassified	fermentation,nitrate_reduction,chemoheterotrophy
Otu03489	0.00215778	0	0.00215778	0.00143852	0	Proteobacteria	Gammaproteobacteria	Enterobacteriales	Enterobacteriaceae	Serratia	Serratia_unclassified	fermentation,nitrate_reduction,chemoheterotrophy
Otu04194	0	0	0.00431555	0.00143852	0	Proteobacteria	Gammaproteobacteria	Enterobacteriales	Enterobacteriaceae	Serratia	Serratia_unclassified	fermentation,nitrate_reduction,chemoheterotrophy
Otu01495	0	0.00215778	0.00215778	0.00143852	0	Proteobacteria	Gammaproteobacteria	Pseudomonadales	Moraxellaceae	Acinetobacter	Acinetobacter_baumannii	aerobic_chemoheterotrophy,human_pathogens_septicemia,human_pathogens_pneumonia,human_pathogens_nosocomia,human_pathogens_all,human_associated,animal_parasites_or_symbionts,aromatic_compound_degradation,chemoheterotrophy
Otu01823	0	0.00215778	0.00215778	0.00143852	0	Proteobacteria	Gammaproteobacteria	Pseudomonadales	Moraxellaceae	Acinetobacter	Acinetobacter_baumannii	aerobic_chemoheterotrophy,human_pathogens_septicemia,human_pathogens_pneumonia,human_pathogens_nosocomia,human_pathogens_all,human_associated,animal_parasites_or_symbionts,aromatic_compound_degradation,chemoheterotrophy
Otu01378	0	0	0.00431555	0.00143852	0	Proteobacteria	Gammaproteobacteria	Pseudomonadales	Moraxellaceae	Acinetobacter	Acinetobacter_unclassified	aerobic_chemoheterotrophy,aromatic_compound_degradation,chemoheterotrophy
Otu02084	0	0	0.00431555	0.00143852	0	Proteobacteria	Gammaproteobacteria	Pseudomonadales	Moraxellaceae	Acinetobacter	Acinetobacter_unclassified	aerobic_chemoheterotrophy,aromatic_compound_degradation,chemoheterotrophy
Otu02108	0	0	0.00431555	0.00143852	0	Proteobacteria	Gammaproteobacteria	Pseudomonadales	Moraxellaceae	Acinetobacter	Acinetobacter_unclassified	aerobic_chemoheterotrophy,aromatic_compound_degradation,chemoheterotrophy
Otu02444	0	0.00215778	0.00215778	0.00143852	0	Proteobacteria	Gammaproteobacteria	Pseudomonadales	Moraxellaceae	Acinetobacter	Acinetobacter_unclassified	aerobic_chemoheterotrophy,aromatic_compound_degradation,chemoheterotrophy
Otu03843	0.00215778	0	0.00215778	0.00143852	0	Proteobacteria	Gammaproteobacteria	Pseudomonadales	Moraxellaceae	Acinetobacter	uncultured_Acinetobacter_sp.	aerobic_chemoheterotrophy,aromatic_compound_degradation,chemoheterotrophy
Otu01809	0	0	0.00431555	0.00143852	0	Proteobacteria	Gammaproteobacteria	Pseudomonadales	Pseudomonadaceae	Pseudomonas	Pseudomonas_mosselii	aerobic_chemoheterotrophy,chemoheterotrophy
Otu01796	0.00215778	0.00215778	0	0.00143852	0	Proteobacteria	Gammaproteobacteria	Pseudomonadales	Pseudomonadaceae	Pseudomonas	Pseudomonas_unclassified	aerobic_chemoheterotrophy,chemoheterotrophy
Otu01865	0	0	0.00431555	0.00143852	0	Proteobacteria	Gammaproteobacteria	Pseudomonadales	Pseudomonadaceae	Pseudomonas	Pseudomonas_unclassified	aerobic_chemoheterotrophy,chemoheterotrophy
Otu03234	0.00215778	0.00215778	0	0.00143852	0	Proteobacteria	Gammaproteobacteria	Pseudomonadales	Pseudomonadaceae	Pseudomonas	Pseudomonas_unclassified	aerobic_chemoheterotrophy,chemoheterotrophy
Otu03982	0.00215778	0.00215778	0	0.00143852	0	Proteobacteria	Gammaproteobacteria	Pseudomonadales	Pseudomonadaceae	Pseudomonas	Pseudomonas_unclassified	aerobic_chemoheterotrophy,chemoheterotrophy
Otu03407	0	0.00431555	0	0.00143852	0	Proteobacteria	Gammaproteobacteria	Xanthomonadales	Xanthomonadaceae	Luteimonas	uncultured_Xanthomonas_sp.	aerobic_chemoheterotrophy,chemoheterotrophy
Otu01418	0	0.00215778	0.00215778	0.00143852	0	Proteobacteria	Gammaproteobacteria	Xanthomonadales	Xanthomonadaceae	Stenotrophomonas	Stenotrophomonas_sp._2012A	aerobic_chemoheterotrophy,human_pathogens_all,human_associated,animal_parasites_or_symbionts,nitrate_respiration,nitrate_reduction,nitrogen_respiration,chemoheterotrophy
Otu01440	0	0.00431555	0	0.00143852	0	Proteobacteria	Gammaproteobacteria	Xanthomonadales	Xanthomonadaceae	Stenotrophomonas	Stenotrophomonas_unclassified	aerobic_chemoheterotrophy,human_pathogens_all,human_associated,animal_parasites_or_symbionts,nitrate_respiration,nitrate_reduction,nitrogen_respiration,chemoheterotrophy
Otu03641	0.00215778	0.00215778	0	0.00143852	0	Proteobacteria	Gammaproteobacteria	Xanthomonadales	Xanthomonadaceae	Stenotrophomonas	Stenotrophomonas_unclassified	aerobic_chemoheterotrophy,human_pathogens_all,human_associated,animal_parasites_or_symbionts,nitrate_respiration,nitrate_reduction,nitrogen_respiration,chemoheterotrophy
Otu03209	0	0.00215778	0.00215778	0.00143852	0	Proteobacteria	Gammaproteobacteria	Xanthomonadales	Xanthomonadaceae	Stenotrophomonas	uncultured_gamma_proteobacterium	aerobic_chemoheterotrophy,human_pathogens_all,human_associated,animal_parasites_or_symbionts,nitrate_respiration,nitrate_reduction,nitrogen_respiration,chemoheterotrophy
Otu03021	0	0.00215778	0	0.000719259	0	Actinobacteria	Actinobacteria	Micrococcales	Microbacteriaceae	Microbacterium	Microbacterium_unclassified	aerobic_chemoheterotrophy,chemoheterotrophy
Otu03937	0	0	0.00215778	0.000719259	0	Firmicutes	Bacilli	Bacillales	Paenibacillaceae	Paenibacillus	Paenibacillus_alvei	aerobic_chemoheterotrophy,chemoheterotrophy
Otu04051	0.00215778	0	0	0.000719259	0	Firmicutes	Bacilli	Bacillales	Staphylococcaceae	Staphylococcus	Staphylococcus_gallinarum	nitrate_reduction,ureolysis
Otu01515	0	0	0.00215778	0.000719259	0	Proteobacteria	Gammaproteobacteria	Aeromonadales	Aeromonadaceae	Aeromonas	Aeromonas_sp._2e	fermentation,nitrate_reduction,chemoheterotrophy
Otu02237	0.00215778	0	0	0.000719259	0	Proteobacteria	Gammaproteobacteria	Aeromonadales	Aeromonadaceae	Aeromonas	uncultured_bacterium	fermentation,nitrate_reduction,chemoheterotrophy
Otu04272	0	0.00215778	0	0.000719259	0	Proteobacteria	Gammaproteobacteria	Enterobacteriales	Enterobacteriaceae	Enterobacter	Enterobacter_sp._BMC3	fermentation,human_gut,human_associated,mammal_gut,animal_parasites_or_symbionts,nitrate_reduction,chemoheterotrophy
Otu01869	0	0.00215778	0	0.000719259	0	Proteobacteria	Gammaproteobacteria	Enterobacteriales	Enterobacteriaceae	Enterobacter	Enterobacter_unclassified	fermentation,human_gut,human_associated,mammal_gut,animal_parasites_or_symbionts,nitrate_reduction,chemoheterotrophy
Otu02791	0	0	0.00215778	0.000719259	0	Proteobacteria	Gammaproteobacteria	Enterobacteriales	Enterobacteriaceae	Enterobacter	Enterobacter_unclassified	fermentation,human_gut,human_associated,mammal_gut,animal_parasites_or_symbionts,nitrate_reduction,chemoheterotrophy
Otu02815	0	0.00215778	0	0.000719259	0	Proteobacteria	Gammaproteobacteria	Enterobacteriales	Enterobacteriaceae	Enterobacter	Enterobacter_unclassified	fermentation,human_gut,human_associated,mammal_gut,animal_parasites_or_symbionts,nitrate_reduction,chemoheterotrophy
Otu02878	0	0.00215778	0	0.000719259	0	Proteobacteria	Gammaproteobacteria	Enterobacteriales	Enterobacteriaceae	Enterobacter	Enterobacter_unclassified	fermentation,human_gut,human_associated,mammal_gut,animal_parasites_or_symbionts,nitrate_reduction,chemoheterotrophy
Otu04044	0	0.00215778	0	0.000719259	0	Proteobacteria	Gammaproteobacteria	Enterobacteriales	Enterobacteriaceae	Enterobacter	Enterobacter_unclassified	fermentation,human_gut,human_associated,mammal_gut,animal_parasites_or_symbionts,nitrate_reduction,chemoheterotrophy
Otu04171	0	0.00215778	0	0.000719259	0	Proteobacteria	Gammaproteobacteria	Enterobacteriales	Enterobacteriaceae	Enterobacter	Enterobacter_unclassified	fermentation,human_gut,human_associated,mammal_gut,animal_parasites_or_symbionts,nitrate_reduction,chemoheterotrophy
Otu04250	0	0	0.00215778	0.000719259	0	Proteobacteria	Gammaproteobacteria	Enterobacteriales	Enterobacteriaceae	Enterobacter	Enterobacter_unclassified	fermentation,human_gut,human_associated,mammal_gut,animal_parasites_or_symbionts,nitrate_reduction,chemoheterotrophy
Otu02213	0	0.00215778	0	0.000719259	0	Proteobacteria	Gammaproteobacteria	Enterobacteriales	Enterobacteriaceae	Enterobacter	Yokenella_regensburgei	fermentation,human_gut,human_associated,mammal_gut,animal_parasites_or_symbionts,nitrate_reduction,chemoheterotrophy
Otu03931	0	0.00215778	0	0.000719259	0	Proteobacteria	Gammaproteobacteria	Enterobacteriales	Enterobacteriaceae	Escherichia-Shigella	Escherichia-Shigella_unclassified	fermentation,human_gut,human_associated,mammal_gut,animal_parasites_or_symbionts,nitrate_reduction,chemoheterotrophy
Otu04069	0	0.00215778	0	0.000719259	0	Proteobacteria	Gammaproteobacteria	Enterobacteriales	Enterobacteriaceae	Escherichia-Shigella	human_gut_metagenome	fermentation,human_gut,human_associated,mammal_gut,animal_parasites_or_symbionts,nitrate_reduction,chemoheterotrophy
Otu01754	0.00215778	0	0	0.000719259	0	Proteobacteria	Gammaproteobacteria	Enterobacteriales	Enterobacteriaceae	Klebsiella	uncultured_Klebsiella_sp.	fermentation,aerobic_chemoheterotrophy,nitrate_reduction,chemoheterotrophy
Otu01651	0	0	0.00215778	0.000719259	0	Proteobacteria	Gammaproteobacteria	Enterobacteriales	Enterobacteriaceae	Serratia	Serratia_unclassified	fermentation,nitrate_reduction,chemoheterotrophy
Otu03265	0	0.00215778	0	0.000719259	0	Proteobacteria	Gammaproteobacteria	Enterobacteriales	Enterobacteriaceae	Serratia	Serratia_unclassified	fermentation,nitrate_reduction,chemoheterotrophy
Otu04254	0	0	0.00215778	0.000719259	0	Proteobacteria	Gammaproteobacteria	Enterobacteriales	Enterobacteriaceae	Serratia	Serratia_unclassified	fermentation,nitrate_reduction,chemoheterotrophy
Otu03886	0.00215778	0	0	0.000719259	0	Proteobacteria	Gammaproteobacteria	Enterobacteriales	Enterobacteriaceae	Serratia	Serratia_ureilytica	fermentation,nitrate_reduction,chemoheterotrophy
Otu03314	0	0	0.00215778	0.000719259	0	Proteobacteria	Gammaproteobacteria	Pseudomonadales	Moraxellaceae	Acinetobacter	Acinetobacter_unclassified	aerobic_chemoheterotrophy,aromatic_compound_degradation,chemoheterotrophy
Otu04078	0	0.00215778	0	0.000719259	0	Proteobacteria	Gammaproteobacteria	Pseudomonadales	Moraxellaceae	Acinetobacter	Acinetobacter_unclassified	aerobic_chemoheterotrophy,aromatic_compound_degradation,chemoheterotrophy
Otu02070	0	0.00215778	0	0.000719259	0	Proteobacteria	Gammaproteobacteria	Pseudomonadales	Pseudomonadaceae	Pseudomonas	Pseudomonas_unclassified	aerobic_chemoheterotrophy,chemoheterotrophy
Otu02115	0	0	0.00215778	0.000719259	0	Proteobacteria	Gammaproteobacteria	Pseudomonadales	Pseudomonadaceae	Pseudomonas	Pseudomonas_unclassified	aerobic_chemoheterotrophy,chemoheterotrophy
Otu02870	0	0	0.00215778	0.000719259	0	Proteobacteria	Gammaproteobacteria	Pseudomonadales	Pseudomonadaceae	Pseudomonas	Pseudomonas_unclassified	aerobic_chemoheterotrophy,chemoheterotrophy
Otu03455	0	0.00215778	0	0.000719259	0	Proteobacteria	Gammaproteobacteria	Pseudomonadales	Pseudomonadaceae	Pseudomonas	Pseudomonas_unclassified	aerobic_chemoheterotrophy,chemoheterotrophy
Otu03504	0	0	0.00215778	0.000719259	0	Proteobacteria	Gammaproteobacteria	Pseudomonadales	Pseudomonadaceae	Pseudomonas	Pseudomonas_unclassified	aerobic_chemoheterotrophy,chemoheterotrophy
Otu03562	0.00215778	0	0	0.000719259	0	Proteobacteria	Gammaproteobacteria	Pseudomonadales	Pseudomonadaceae	Pseudomonas	Pseudomonas_unclassified	aerobic_chemoheterotrophy,chemoheterotrophy
Otu03967	0	0	0.00215778	0.000719259	0	Proteobacteria	Gammaproteobacteria	Pseudomonadales	Pseudomonadaceae	Pseudomonas	Pseudomonas_unclassified	aerobic_chemoheterotrophy,chemoheterotrophy
Otu01642	0	0.00215778	0	0.000719259	0	Proteobacteria	Gammaproteobacteria	Xanthomonadales	Xanthomonadaceae	Stenotrophomonas	Stenotrophomonas_unclassified	aerobic_chemoheterotrophy,human_pathogens_all,human_associated,animal_parasites_or_symbionts,nitrate_respiration,nitrate_reduction,nitrogen_respiration,chemoheterotrophy
Otu03031	0	0	0.00215778	0.000719259	0	Proteobacteria	Gammaproteobacteria	Xanthomonadales	Xanthomonadaceae	Stenotrophomonas	Stenotrophomonas_unclassified	aerobic_chemoheterotrophy,human_pathogens_all,human_associated,animal_parasites_or_symbionts,nitrate_respiration,nitrate_reduction,nitrogen_respiration,chemoheterotrophy
Otu03958	0	0	0.00215778	0.000719259	0	Proteobacteria	Gammaproteobacteria	Xanthomonadales	Xanthomonadaceae	Stenotrophomonas	Stenotrophomonas_unclassified	aerobic_chemoheterotrophy,human_pathogens_all,human_associated,animal_parasites_or_symbionts,nitrate_respiration,nitrate_reduction,nitrogen_respiration,chemoheterotrophy
Otu04076	0	0.00215778	0	0.000719259	0	Proteobacteria	Gammaproteobacteria	Xanthomonadales	Xanthomonadaceae	Stenotrophomonas	uncultured_Stenotrophomonas_sp.	aerobic_chemoheterotrophy,human_pathogens_all,human_associated,animal_parasites_or_symbionts,nitrate_respiration,nitrate_reduction,nitrogen_respiration,chemoheterotrophy
Otu00014	0.21362	0.373295	0.778957	0.455291	0.00215778	Proteobacteria	Gammaproteobacteria	Pseudomonadales	Moraxellaceae	Acinetobacter	Acinetobacter_unclassified	aerobic_chemoheterotrophy,aromatic_compound_degradation,chemoheterotrophy
Otu00022	0.209304	0.207147	0.502762	0.306404	0.00215778	Proteobacteria	Gammaproteobacteria	Enterobacteriales	Enterobacteriaceae	Serratia	Serratia_ureilytica	fermentation,nitrate_reduction,chemoheterotrophy
Otu00020	0.276195	0.263249	0.356033	0.298492	0.00215778	Proteobacteria	Gammaproteobacteria	Enterobacteriales	Enterobacteriaceae	Serratia	Serratia_ureilytica	fermentation,nitrate_reduction,chemoheterotrophy
Otu00032	0.148887	0.204989	0.161833	0.171903	0.00215778	Proteobacteria	Gammaproteobacteria	Enterobacteriales	Enterobacteriaceae	Enterobacter	Enterobacter_unclassified	fermentation,human_gut,human_associated,mammal_gut,animal_parasites_or_symbionts,nitrate_reduction,chemoheterotrophy
Otu00054	0.0927844	0.172622	0.0496289	0.105012	0.00215778	Proteobacteria	Gammaproteobacteria	Enterobacteriales	Enterobacteriaceae	Escherichia-Shigella	Escherichia_coli	nitrite_ammonification,nitrite_respiration,fermentation,aerobic_chemoheterotrophy,human_pathogens_gastroenteritis,human_pathogens_diarrhea,human_pathogens_all,human_gut,human_associated,mammal_gut,animal_parasites_or_symbionts,nitrate_respiration,nitrate_reduction,nitrogen_respiration,fumarate_respiration,chemoheterotrophy
Otu00573	0.00647333	0.0129467	0.00863111	0.00935037	0.00215778	Proteobacteria	Gammaproteobacteria	Xanthomonadales	Xanthomonadaceae	Stenotrophomonas	uncultured_bacterium	aerobic_chemoheterotrophy,human_pathogens_all,human_associated,animal_parasites_or_symbionts,nitrate_respiration,nitrate_reduction,nitrogen_respiration,chemoheterotrophy
Otu01936	0	0.00431555	0	0.00143852	0.00215778	Proteobacteria	Gammaproteobacteria	Betaproteobacteriales	Burkholderiaceae	Cupriavidus	Cupriavidus_unclassified	nitrogen_fixation,aerobic_chemoheterotrophy,nitrate_reduction,predatory_or_exoparasitic,chemoheterotrophy
Otu03036	0	0	0.00215778	0.000719259	0.00215778	Bacteroidetes	Bacteroidia	Flavobacteriales	Weeksellaceae	Chryseobacterium	Chryseobacterium_indologenes	aerobic_chemoheterotrophy,chemoheterotrophy
Otu04302	0	0	0	0	0.00215778	Actinobacteria	Actinobacteria	Propionibacteriales	Nocardioidaceae	Nocardioides	Nocardioides_sp.	aerobic_chemoheterotrophy,aromatic_compound_degradation,chemoheterotrophy
Otu03068	0	0	0	0	0.00215778	Bacteroidetes	Bacteroidia	Flavobacteriales	Flavobacteriaceae	Flavobacterium	Flavobacterium_unclassified	aerobic_chemoheterotrophy,chemoheterotrophy
Otu02625	0	0	0	0	0.00215778	Fusobacteria	Fusobacteriia	Fusobacteriales	Fusobacteriaceae	Fusobacterium	Fusobacterium_unclassified	fermentation,chemoheterotrophy
Otu02705	0	0	0	0	0.00215778	Proteobacteria	Deltaproteobacteria	Desulfarculales	Desulfarculaceae	uncultured	uncultured_bacterium	sulfate_respiration,respiration_of_sulfur_compounds
Otu02679	0	0	0	0	0.00215778	Proteobacteria	Gammaproteobacteria	Betaproteobacteriales	Burkholderiaceae	Burkholderia-Caballeronia-Paraburkholderia	Burkholderia_cepacia	nitrogen_fixation,aerobic_chemoheterotrophy,human_pathogens_all,human_associated,animal_parasites_or_symbionts,plant_pathogen,aromatic_hydrocarbon_degradation,aromatic_compound_degradation,hydrocarbon_degradation,plastic_degradation,chemoheterotrophy
Otu00006	2.17288	1.63991	1.5536	1.7888	0.00431555	Proteobacteria	Gammaproteobacteria	Enterobacteriales	Enterobacteriaceae	Enterobacter	Enterobacter_unclassified	fermentation,human_gut,human_associated,mammal_gut,animal_parasites_or_symbionts,nitrate_reduction,chemoheterotrophy
Otu00013	0.157518	0.778957	0.42724	0.454572	0.00431555	Proteobacteria	Gammaproteobacteria	Xanthomonadales	Xanthomonadaceae	Stenotrophomonas	Stenotrophomonas_maltophilia	chitinolysis,aerobic_chemoheterotrophy,human_pathogens_all,human_associated,animal_parasites_or_symbionts,plant_pathogen,aromatic_compound_degradation,nitrate_respiration,nitrate_reduction,nitrogen_respiration,chemoheterotrophy
Otu00520	0.00215778	0.0129467	0.00215778	0.00575407	0.00431555	Proteobacteria	Gammaproteobacteria	Betaproteobacteriales	Burkholderiaceae	Cupriavidus	Cupriavidus_unclassified	nitrogen_fixation,aerobic_chemoheterotrophy,nitrate_reduction,predatory_or_exoparasitic,chemoheterotrophy
Otu02001	0.00431555	0	0	0.00143852	0.00431555	Firmicutes	Clostridia	Clostridiales	Ruminococcaceae	Faecalibacterium	uncultured_organism	fermentation,chemoheterotrophy
Otu01012	0.00215778	0	0.00215778	0.00143852	0.00431555	Proteobacteria	Gammaproteobacteria	Pseudomonadales	Pseudomonadaceae	Pseudomonas	Pseudomonas_citronellolis	aerobic_chemoheterotrophy,nitrate_reduction,chemoheterotrophy
Otu03462	0	0.00215778	0	0.000719259	0.00431555	Bacteroidetes	Bacteroidia	Bacteroidales	Bacteroidaceae	Bacteroides	uncultured_organism	fermentation,chemoheterotrophy
Otu03131	0	0	0	0	0.00431555	Acidobacteria	Acidobacteriia	Solibacterales	Solibacteraceae_(Subgroup_3)	Bryobacter	uncultured_bacterium	aerobic_chemoheterotrophy,chemoheterotrophy
Otu03574	0	0	0	0	0.00431555	Actinobacteria	Actinobacteria	Frankiales	Acidothermaceae	Acidothermus	uncultured_bacterium	cellulolysis,aerobic_chemoheterotrophy,chemoheterotrophy
Otu03393	0	0	0	0	0.00431555	Actinobacteria	Actinobacteria	Frankiales	Geodermatophilaceae	Blastococcus	Blastococcus_unclassified	aerobic_chemoheterotrophy,chemoheterotrophy
Otu03811	0	0	0	0	0.00431555	Actinobacteria	Actinobacteria	Propionibacteriales	Nocardioidaceae	Nocardioides	Nocardioides_unclassified	aerobic_chemoheterotrophy,aromatic_compound_degradation,chemoheterotrophy
Otu04264	0	0	0	0	0.00431555	Actinobacteria	Actinobacteria	Propionibacteriales	Nocardioidaceae	Nocardioides	Nocardioides_unclassified	aerobic_chemoheterotrophy,aromatic_compound_degradation,chemoheterotrophy
Otu03565	0	0	0	0	0.00431555	Actinobacteria	Actinobacteria	Propionibacteriales	Nocardioidaceae	Nocardioides	uncultured_bacterium	aerobic_chemoheterotrophy,aromatic_compound_degradation,chemoheterotrophy
Otu03438	0	0	0	0	0.00431555	Actinobacteria	Actinobacteria	Propionibacteriales	Propionibacteriaceae	Microlunatus	Microlunatus_unclassified	aerobic_chemoheterotrophy,chemoheterotrophy
Otu03472	0	0	0	0	0.00431555	Actinobacteria	Actinobacteria	Propionibacteriales	Propionibacteriaceae	Microlunatus	Microlunatus_unclassified	aerobic_chemoheterotrophy,chemoheterotrophy
Otu03366	0	0	0	0	0.00431555	Actinobacteria	Actinobacteria	Propionibacteriales	Propionibacteriaceae	Microlunatus	uncultured_bacterium	aerobic_chemoheterotrophy,chemoheterotrophy
Otu03877	0	0	0	0	0.00431555	Actinobacteria	Actinobacteria	Propionibacteriales	Propionibacteriaceae	Microlunatus	uncultured_bacterium	aerobic_chemoheterotrophy,chemoheterotrophy
Otu03201	0	0	0	0	0.00431555	Actinobacteria	Actinobacteria	Pseudonocardiales	Pseudonocardiaceae	Actinophytocola	uncultured_bacterium	aerobic_chemoheterotrophy,chemoheterotrophy
Otu04152	0	0	0	0	0.00431555	Actinobacteria	Actinobacteria	Pseudonocardiales	Pseudonocardiaceae	Actinophytocola	uncultured_bacterium	aerobic_chemoheterotrophy,chemoheterotrophy
Otu02435	0	0	0	0	0.00431555	Actinobacteria	Actinobacteria	Streptomycetales	Streptomycetaceae	Streptomyces	Streptomyces_unclassified	aerobic_chemoheterotrophy,chemoheterotrophy
Otu04040	0	0	0	0	0.00431555	Actinobacteria	Thermoleophilia	Solirubrobacterales	Solirubrobacteraceae	Solirubrobacter	Solirubrobacter_unclassified	aerobic_chemoheterotrophy,chemoheterotrophy
Otu04089	0	0	0	0	0.00431555	Actinobacteria	Thermoleophilia	Solirubrobacterales	Solirubrobacteraceae	Solirubrobacter	uncultured_Solirubrobacter_sp.	aerobic_chemoheterotrophy,chemoheterotrophy
Otu04110	0	0	0	0	0.00431555	Firmicutes	Bacilli	Bacillales	Paenibacillaceae	Paenibacillus	Paenibacillus_sp._CA-09	aerobic_chemoheterotrophy,chemoheterotrophy
Otu03859	0	0	0	0	0.00431555	Proteobacteria	Alphaproteobacteria	Rhizobiales	Hyphomicrobiaceae	Pedomicrobium	Pedomicrobium_unclassified	aerobic_chemoheterotrophy,chemoheterotrophy
Otu03899	0	0	0	0	0.00431555	Proteobacteria	Alphaproteobacteria	Rhizobiales	Xanthobacteraceae	Bradyrhizobium	Bradyrhizobium_unclassified	nitrogen_fixation,aerobic_chemoheterotrophy,chemoheterotrophy
Otu03492	0	0	0	0	0.00431555	Proteobacteria	Alphaproteobacteria	Sphingomonadales	Sphingomonadaceae	Sphingomonas	uncultured_bacterium	aerobic_chemoheterotrophy,chemoheterotrophy
Otu02814	0	0	0	0	0.00431555	Proteobacteria	Deltaproteobacteria	Desulfarculales	Desulfarculaceae	uncultured	metagenome	sulfate_respiration,respiration_of_sulfur_compounds
Otu03830	0	0	0	0	0.00431555	Proteobacteria	Deltaproteobacteria	Myxococcales	Haliangiaceae	Haliangium	uncultured_Haliangium_sp.	predatory_or_exoparasitic
Otu02920	0	0	0.00215778	0.000719259	0.00647333	Actinobacteria	Actinobacteria	Propionibacteriales	Propionibacteriaceae	Microlunatus	Microlunatus_unclassified	aerobic_chemoheterotrophy,chemoheterotrophy
Otu03363	0.00215778	0	0	0.000719259	0.00647333	Firmicutes	Bacilli	Bacillales	Bacillaceae	Bacillus	Bacillus_pumilus	ligninolysis,plant_pathogen,chemoheterotrophy
Otu04151	0	0	0	0	0.00647333	Actinobacteria	Actinobacteria	Corynebacteriales	Mycobacteriaceae	Mycobacterium	uncultured_bacterium	aerobic_chemoheterotrophy,chemoheterotrophy
Otu01443	0	0	0	0	0.00647333	Actinobacteria	Actinobacteria	Corynebacteriales	Nocardiaceae	Rhodococcus	Rhodococcus_hoagii	aromatic_hydrocarbon_degradation,aromatic_compound_degradation,aliphatic_non_methane_hydrocarbon_degradation,hydrocarbon_degradation,chemoheterotrophy
Otu03934	0	0	0	0	0.00647333	Actinobacteria	Actinobacteria	Frankiales	Geodermatophilaceae	Geodermatophilus	uncultured_bacterium	manganese_oxidation
Otu03309	0	0	0	0	0.00647333	Actinobacteria	Actinobacteria	Micrococcales	Microbacteriaceae	Microbacterium	Microbacterium_unclassified	aerobic_chemoheterotrophy,chemoheterotrophy
Otu03213	0	0	0	0	0.00647333	Actinobacteria	Actinobacteria	Micromonosporales	Micromonosporaceae	Hamadaea	Hamadaea_unclassified	aerobic_chemoheterotrophy,nitrate_reduction,chemoheterotrophy
Otu04193	0	0	0	0	0.00647333	Actinobacteria	Actinobacteria	Micromonosporales	Micromonosporaceae	Micromonospora	Micromonospora_unclassified	aerobic_chemoheterotrophy,chemoheterotrophy
Otu03280	0	0	0	0	0.00647333	Actinobacteria	Actinobacteria	Propionibacteriales	Nocardioidaceae	Marmoricola	Marmoricola_unclassified	aerobic_chemoheterotrophy,chemoheterotrophy
Otu03422	0	0	0	0	0.00647333	Actinobacteria	Actinobacteria	Propionibacteriales	Nocardioidaceae	Marmoricola	Marmoricola_unclassified	aerobic_chemoheterotrophy,chemoheterotrophy
Otu03373	0	0	0	0	0.00647333	Actinobacteria	Actinobacteria	Propionibacteriales	Nocardioidaceae	Nocardioides	Nocardioides_unclassified	aerobic_chemoheterotrophy,aromatic_compound_degradation,chemoheterotrophy
Otu03797	0	0	0	0	0.00647333	Actinobacteria	Actinobacteria	Propionibacteriales	Nocardioidaceae	Nocardioides	Nocardioides_unclassified	aerobic_chemoheterotrophy,aromatic_compound_degradation,chemoheterotrophy
Otu04246	0	0	0	0	0.00647333	Actinobacteria	Actinobacteria	Propionibacteriales	Nocardioidaceae	Nocardioides	Nocardioides_unclassified	aerobic_chemoheterotrophy,aromatic_compound_degradation,chemoheterotrophy
Otu02954	0	0	0	0	0.00647333	Actinobacteria	Actinobacteria	Propionibacteriales	Propionibacteriaceae	Microlunatus	Microlunatus_unclassified	aerobic_chemoheterotrophy,chemoheterotrophy
Otu03337	0	0	0	0	0.00647333	Actinobacteria	Actinobacteria	Propionibacteriales	Propionibacteriaceae	Microlunatus	Microlunatus_unclassified	aerobic_chemoheterotrophy,chemoheterotrophy
Otu03740	0	0	0	0	0.00647333	Actinobacteria	Actinobacteria	Propionibacteriales	Propionibacteriaceae	Microlunatus	Microlunatus_unclassified	aerobic_chemoheterotrophy,chemoheterotrophy
Otu03791	0	0	0	0	0.00647333	Actinobacteria	Actinobacteria	Propionibacteriales	Propionibacteriaceae	Microlunatus	Microlunatus_unclassified	aerobic_chemoheterotrophy,chemoheterotrophy
Otu03866	0	0	0	0	0.00647333	Actinobacteria	Actinobacteria	Propionibacteriales	Propionibacteriaceae	Microlunatus	Microlunatus_unclassified	aerobic_chemoheterotrophy,chemoheterotrophy
Otu03895	0	0	0	0	0.00647333	Actinobacteria	Actinobacteria	Propionibacteriales	Propionibacteriaceae	Microlunatus	Microlunatus_unclassified	aerobic_chemoheterotrophy,chemoheterotrophy
Otu04054	0	0	0	0	0.00647333	Actinobacteria	Actinobacteria	Propionibacteriales	Propionibacteriaceae	Microlunatus	Microlunatus_unclassified	aerobic_chemoheterotrophy,chemoheterotrophy
Otu04132	0	0	0	0	0.00647333	Actinobacteria	Actinobacteria	Propionibacteriales	Propionibacteriaceae	Microlunatus	Microlunatus_unclassified	aerobic_chemoheterotrophy,chemoheterotrophy
Otu04173	0	0	0	0	0.00647333	Actinobacteria	Actinobacteria	Propionibacteriales	Propionibacteriaceae	Microlunatus	Microlunatus_unclassified	aerobic_chemoheterotrophy,chemoheterotrophy
Otu04209	0	0	0	0	0.00647333	Actinobacteria	Actinobacteria	Propionibacteriales	Propionibacteriaceae	Microlunatus	Microlunatus_unclassified	aerobic_chemoheterotrophy,chemoheterotrophy
Otu02765	0	0	0	0	0.00647333	Actinobacteria	Actinobacteria	Propionibacteriales	Propionibacteriaceae	Microlunatus	uncultured_actinobacterium	aerobic_chemoheterotrophy,chemoheterotrophy
Otu03587	0	0	0	0	0.00647333	Actinobacteria	Actinobacteria	Propionibacteriales	Propionibacteriaceae	Microlunatus	uncultured_actinobacterium	aerobic_chemoheterotrophy,chemoheterotrophy
Otu03330	0	0	0	0	0.00647333	Actinobacteria	Actinobacteria	Propionibacteriales	Propionibacteriaceae	Microlunatus	uncultured_bacterium	aerobic_chemoheterotrophy,chemoheterotrophy
Otu04253	0	0	0	0	0.00647333	Actinobacteria	Actinobacteria	Propionibacteriales	Propionibacteriaceae	Microlunatus	uncultured_bacterium	aerobic_chemoheterotrophy,chemoheterotrophy
Otu04257	0	0	0	0	0.00647333	Actinobacteria	Actinobacteria	Propionibacteriales	Propionibacteriaceae	Microlunatus	uncultured_bacterium	aerobic_chemoheterotrophy,chemoheterotrophy
Otu04090	0	0	0	0	0.00647333	Actinobacteria	Actinobacteria	Pseudonocardiales	Pseudonocardiaceae	Kibdelosporangium	uncultured_bacterium	aerobic_chemoheterotrophy,chemoheterotrophy
Otu03549	0	0	0	0	0.00647333	Actinobacteria	Actinobacteria	Pseudonocardiales	Pseudonocardiaceae	Pseudonocardia	Pseudonocardia_unclassified	aerobic_chemoheterotrophy,chemoheterotrophy
Otu03837	0	0	0	0	0.00647333	Actinobacteria	Actinobacteria	Pseudonocardiales	Pseudonocardiaceae	Pseudonocardia	Pseudonocardia_unclassified	aerobic_chemoheterotrophy,chemoheterotrophy
Otu04084	0	0	0	0	0.00647333	Actinobacteria	Actinobacteria	Pseudonocardiales	Pseudonocardiaceae	Pseudonocardia	uncultured_bacterium	aerobic_chemoheterotrophy,chemoheterotrophy
Otu03457	0	0	0	0	0.00647333	Actinobacteria	Actinobacteria	Streptomycetales	Streptomycetaceae	Streptomyces	Streptomyces_unclassified	aerobic_chemoheterotrophy,chemoheterotrophy
Otu02916	0	0	0	0	0.00647333	Actinobacteria	Rubrobacteria	Rubrobacterales	Rubrobacteriaceae	Rubrobacter	Rubrobacter_unclassified	aerobic_chemoheterotrophy,nitrate_reduction,chemoheterotrophy
Otu03748	0	0	0	0	0.00647333	Actinobacteria	Rubrobacteria	Rubrobacterales	Rubrobacteriaceae	Rubrobacter	Rubrobacter_unclassified	aerobic_chemoheterotrophy,nitrate_reduction,chemoheterotrophy
Otu03832	0	0	0	0	0.00647333	Actinobacteria	Rubrobacteria	Rubrobacterales	Rubrobacteriaceae	Rubrobacter	Rubrobacter_unclassified	aerobic_chemoheterotrophy,nitrate_reduction,chemoheterotrophy
Otu03128	0	0	0	0	0.00647333	Actinobacteria	Thermoleophilia	Solirubrobacterales	Solirubrobacteraceae	Solirubrobacter	Solirubrobacter_unclassified	aerobic_chemoheterotrophy,chemoheterotrophy
Otu03694	0	0	0	0	0.00647333	Actinobacteria	Thermoleophilia	Solirubrobacterales	Solirubrobacteraceae	Solirubrobacter	Solirubrobacter_unclassified	aerobic_chemoheterotrophy,chemoheterotrophy
Otu03757	0	0	0	0	0.00647333	Actinobacteria	Thermoleophilia	Solirubrobacterales	Solirubrobacteraceae	Solirubrobacter	Solirubrobacter_unclassified	aerobic_chemoheterotrophy,chemoheterotrophy
Otu03992	0	0	0	0	0.00647333	Actinobacteria	Thermoleophilia	Solirubrobacterales	Solirubrobacteraceae	Solirubrobacter	Solirubrobacter_unclassified	aerobic_chemoheterotrophy,chemoheterotrophy
Otu04080	0	0	0	0	0.00647333	Actinobacteria	Thermoleophilia	Solirubrobacterales	Solirubrobacteraceae	Solirubrobacter	Solirubrobacter_unclassified	aerobic_chemoheterotrophy,chemoheterotrophy
Otu02969	0	0	0	0	0.00647333	Actinobacteria	Thermoleophilia	Solirubrobacterales	Solirubrobacteraceae	Solirubrobacter	uncultured_bacterium	aerobic_chemoheterotrophy,chemoheterotrophy
Otu03319	0	0	0	0	0.00647333	Actinobacteria	Thermoleophilia	Solirubrobacterales	Solirubrobacteraceae	Solirubrobacter	uncultured_bacterium	aerobic_chemoheterotrophy,chemoheterotrophy
Otu04180	0	0	0	0	0.00647333	Actinobacteria	Thermoleophilia	Solirubrobacterales	Solirubrobacteraceae	Solirubrobacter	uncultured_bacterium	aerobic_chemoheterotrophy,chemoheterotrophy
Otu03364	0	0	0	0	0.00647333	Actinobacteria	Thermoleophilia	Solirubrobacterales	Solirubrobacteraceae	Solirubrobacter	uncultured_Rubrobacteraceae_bacterium	aerobic_chemoheterotrophy,chemoheterotrophy
Otu02717	0	0	0	0	0.00647333	Actinobacteria	Thermoleophilia	Solirubrobacterales	Solirubrobacteraceae	Solirubrobacter	uncultured_Solirubrobacter_sp.	aerobic_chemoheterotrophy,chemoheterotrophy
Otu03188	0	0	0	0	0.00647333	Actinobacteria	Thermoleophilia	Solirubrobacterales	Solirubrobacteraceae	Solirubrobacter	uncultured_Solirubrobacter_sp.	aerobic_chemoheterotrophy,chemoheterotrophy
Otu03460	0	0	0	0	0.00647333	Actinobacteria	Thermoleophilia	Solirubrobacterales	Solirubrobacteraceae	Solirubrobacter	uncultured_Solirubrobacter_sp.	aerobic_chemoheterotrophy,chemoheterotrophy
Otu03541	0	0	0	0	0.00647333	Actinobacteria	Thermoleophilia	Solirubrobacterales	Solirubrobacteraceae	Solirubrobacter	uncultured_Solirubrobacter_sp.	aerobic_chemoheterotrophy,chemoheterotrophy
Otu03578	0	0	0	0	0.00647333	Actinobacteria	Thermoleophilia	Solirubrobacterales	Solirubrobacteraceae	Solirubrobacter	uncultured_Solirubrobacter_sp.	aerobic_chemoheterotrophy,chemoheterotrophy
Otu03892	0	0	0	0	0.00647333	Actinobacteria	Thermoleophilia	Solirubrobacterales	Solirubrobacteraceae	Solirubrobacter	uncultured_Solirubrobacter_sp.	aerobic_chemoheterotrophy,chemoheterotrophy
Otu03585	0	0	0	0	0.00647333	Firmicutes	Bacilli	Bacillales	Paenibacillaceae	Paenibacillus	Paenibacillus_sp._27-7	aerobic_chemoheterotrophy,chemoheterotrophy
Otu03349	0	0	0	0	0.00647333	Firmicutes	Bacilli	Bacillales	Planococcaceae	Domibacillus	glacial_ice_bacterium_EH41	manganese_oxidation,aerobic_chemoheterotrophy,chemoheterotrophy
Otu03546	0	0	0	0	0.00647333	Proteobacteria	Alphaproteobacteria	Rhizobiales	Rhodomicrobiaceae	Rhodomicrobium	uncultured_bacterium	photoheterotrophy,phototrophy
Otu03154	0	0	0	0	0.00647333	Proteobacteria	Alphaproteobacteria	Rhizobiales	Xanthobacteraceae	Rhodoplanes	uncultured_bacterium	nitrate_denitrification,nitrite_denitrification,nitrous_oxide_denitrification,denitrification,nitrite_respiration,aerobic_chemoheterotrophy,nitrate_respiration,nitrate_reduction,nitrogen_respiration,anoxygenic_photoautotrophy_S_oxidizing,anoxygenic_photoautotrophy,photoautotrophy,photoheterotrophy,phototrophy,chemoheterotrophy
Otu04053	0	0	0	0	0.00647333	Proteobacteria	Alphaproteobacteria	Rhizobiales	Xanthobacteraceae	uncultured	uncultured_Methylocystaceae_bacterium	methanotrophy,methylotrophy,hydrocarbon_degradation,chemoheterotrophy
Otu02344	0	0	0	0	0.00647333	Proteobacteria	Alphaproteobacteria	Sphingomonadales	Sphingomonadaceae	Sphingomonas	Sphingomonas_unclassified	aerobic_chemoheterotrophy,chemoheterotrophy
Otu04189	0	0	0	0	0.00647333	Proteobacteria	Alphaproteobacteria	Sphingomonadales	Sphingomonadaceae	Sphingomonas	Sphingomonas_unclassified	aerobic_chemoheterotrophy,chemoheterotrophy
Otu03493	0	0	0	0	0.00647333	Proteobacteria	Deltaproteobacteria	Myxococcales	Haliangiaceae	Haliangium	Haliangium_unclassified	predatory_or_exoparasitic
Otu03577	0	0	0	0	0.00647333	Proteobacteria	Deltaproteobacteria	Myxococcales	Haliangiaceae	Haliangium	Haliangium_unclassified	predatory_or_exoparasitic
Otu04317	0	0	0	0	0.00647333	Proteobacteria	Deltaproteobacteria	Myxococcales	Haliangiaceae	Haliangium	Haliangium_unclassified	predatory_or_exoparasitic
Otu03324	0	0	0	0	0.00647333	Proteobacteria	Deltaproteobacteria	Myxococcales	Haliangiaceae	Haliangium	uncultured_bacterium	predatory_or_exoparasitic
Otu03525	0	0	0	0	0.00647333	Proteobacteria	Deltaproteobacteria	Myxococcales	Haliangiaceae	Haliangium	uncultured_bacterium	predatory_or_exoparasitic
Otu04094	0	0	0	0	0.00647333	Proteobacteria	Gammaproteobacteria	Betaproteobacteriales	Nitrosomonadaceae	Ellin6067	uncultured_bacterium	aerobic_ammonia_oxidation,nitrification
Otu02979	0	0	0	0	0.00647333	Proteobacteria	Gammaproteobacteria	Betaproteobacteriales	Nitrosomonadaceae	MND1	MND1_unclassified	aerobic_ammonia_oxidation,nitrification
Otu03394	0	0	0	0	0.00647333	Proteobacteria	Gammaproteobacteria	Betaproteobacteriales	Nitrosomonadaceae	MND1	MND1_unclassified	aerobic_ammonia_oxidation,nitrification
Otu03711	0	0	0	0	0.00647333	Verrucomicrobia	Verrucomicrobiae	Chthoniobacterales	Chthoniobacteraceae	Chthoniobacter	uncultured_bacterium	aerobic_chemoheterotrophy,chemoheterotrophy
Otu01736	0.00215778	0	0.00215778	0.00143852	0.00863111	Actinobacteria	Actinobacteria	Streptomycetales	Streptomycetaceae	Streptomyces	Streptomyces_unclassified	aerobic_chemoheterotrophy,chemoheterotrophy
Otu01348	0.00215778	0	0	0.000719259	0.00863111	Proteobacteria	Gammaproteobacteria	Xanthomonadales	Xanthomonadaceae	Lysobacter	uncultured_Lysobacter_sp.	chitinolysis,chemoheterotrophy
Otu03682	0	0	0	0	0.00863111	Actinobacteria	Actinobacteria	Corynebacteriales	Mycobacteriaceae	Mycobacterium	Mycobacterium_intracellulare	aerobic_chemoheterotrophy,human_pathogens_all,human_associated,animal_parasites_or_symbionts,chemoheterotrophy
Otu02942	0	0	0	0	0.00863111	Actinobacteria	Actinobacteria	Corynebacteriales	Mycobacteriaceae	Mycobacterium	Mycobacterium_unclassified	aerobic_chemoheterotrophy,chemoheterotrophy
Otu02574	0	0	0	0	0.00863111	Actinobacteria	Actinobacteria	Corynebacteriales	Mycobacteriaceae	Mycobacterium	uncultured_actinobacterium	aerobic_chemoheterotrophy,chemoheterotrophy
Otu02653	0	0	0	0	0.00863111	Actinobacteria	Actinobacteria	Corynebacteriales	Mycobacteriaceae	Mycobacterium	uncultured_bacterium	aerobic_chemoheterotrophy,chemoheterotrophy
Otu02725	0	0	0	0	0.00863111	Actinobacteria	Actinobacteria	Frankiales	Acidothermaceae	Acidothermus	uncultured_bacterium	cellulolysis,aerobic_chemoheterotrophy,chemoheterotrophy
Otu04161	0	0	0	0	0.00863111	Actinobacteria	Actinobacteria	Frankiales	Geodermatophilaceae	Blastococcus	Blastococcus_saxobsidens	aerobic_chemoheterotrophy,chemoheterotrophy
Otu02889	0	0	0	0	0.00863111	Actinobacteria	Actinobacteria	Frankiales	Geodermatophilaceae	Blastococcus	Blastococcus_unclassified	aerobic_chemoheterotrophy,chemoheterotrophy
Otu03437	0	0	0	0	0.00863111	Actinobacteria	Actinobacteria	Frankiales	Geodermatophilaceae	Blastococcus	Blastococcus_unclassified	aerobic_chemoheterotrophy,chemoheterotrophy
Otu03996	0	0	0	0	0.00863111	Actinobacteria	Actinobacteria	Frankiales	Geodermatophilaceae	Blastococcus	Blastococcus_unclassified	aerobic_chemoheterotrophy,chemoheterotrophy
Otu02715	0	0	0	0	0.00863111	Actinobacteria	Actinobacteria	Frankiales	Geodermatophilaceae	Blastococcus	uncultured_bacterium	aerobic_chemoheterotrophy,chemoheterotrophy
Otu03111	0	0	0	0	0.00863111	Actinobacteria	Actinobacteria	Frankiales	Geodermatophilaceae	Blastococcus	uncultured_bacterium	aerobic_chemoheterotrophy,chemoheterotrophy
Otu03816	0	0	0	0	0.00863111	Actinobacteria	Actinobacteria	Frankiales	Geodermatophilaceae	Blastococcus	uncultured_bacterium	aerobic_chemoheterotrophy,chemoheterotrophy
Otu04011	0	0	0	0	0.00863111	Actinobacteria	Actinobacteria	Frankiales	Geodermatophilaceae	Blastococcus	uncultured_bacterium	aerobic_chemoheterotrophy,chemoheterotrophy
Otu04236	0	0	0	0	0.00863111	Actinobacteria	Actinobacteria	Frankiales	Geodermatophilaceae	Blastococcus	uncultured_bacterium	aerobic_chemoheterotrophy,chemoheterotrophy
Otu03396	0	0	0	0	0.00863111	Actinobacteria	Actinobacteria	Micrococcales	Microbacteriaceae	Agromyces	uncultured_bacterium	aerobic_chemoheterotrophy,chemoheterotrophy
Otu03484	0	0	0	0	0.00863111	Actinobacteria	Actinobacteria	Micromonosporales	Micromonosporaceae	Actinoplanes	Actinoplanes_unclassified	aerobic_chemoheterotrophy,chemoheterotrophy
Otu03978	0	0	0	0	0.00863111	Actinobacteria	Actinobacteria	Micromonosporales	Micromonosporaceae	Actinoplanes	Actinoplanes_unclassified	aerobic_chemoheterotrophy,chemoheterotrophy
Otu03688	0	0	0	0	0.00863111	Actinobacteria	Actinobacteria	Micromonosporales	Micromonosporaceae	Micromonospora	Juncus_effusus	aerobic_chemoheterotrophy,chemoheterotrophy
Otu03153	0	0	0	0	0.00863111	Actinobacteria	Actinobacteria	Micromonosporales	Micromonosporaceae	Micromonospora	Micromonospora_unclassified	aerobic_chemoheterotrophy,chemoheterotrophy
Otu03753	0	0	0	0	0.00863111	Actinobacteria	Actinobacteria	Micromonosporales	Micromonosporaceae	Micromonospora	Micromonospora_unclassified	aerobic_chemoheterotrophy,chemoheterotrophy
Otu02859	0	0	0	0	0.00863111	Actinobacteria	Actinobacteria	Micromonosporales	Micromonosporaceae	Micromonospora	uncultured_actinobacterium	aerobic_chemoheterotrophy,chemoheterotrophy
Otu04108	0	0	0	0	0.00863111	Actinobacteria	Actinobacteria	Micromonosporales	Micromonosporaceae	Virgisporangium	Virgisporangium_unclassified	aerobic_chemoheterotrophy,chemoheterotrophy
Otu02852	0	0	0	0	0.00863111	Actinobacteria	Actinobacteria	Propionibacteriales	Nocardioidaceae	Nocardioides	Nocardioides_unclassified	aerobic_chemoheterotrophy,aromatic_compound_degradation,chemoheterotrophy
Otu03311	0	0	0	0	0.00863111	Actinobacteria	Actinobacteria	Propionibacteriales	Nocardioidaceae	Nocardioides	Nocardioides_unclassified	aerobic_chemoheterotrophy,aromatic_compound_degradation,chemoheterotrophy
Otu03698	0	0	0	0	0.00863111	Actinobacteria	Actinobacteria	Propionibacteriales	Nocardioidaceae	Nocardioides	Nocardioides_unclassified	aerobic_chemoheterotrophy,aromatic_compound_degradation,chemoheterotrophy
Otu03839	0	0	0	0	0.00863111	Actinobacteria	Actinobacteria	Propionibacteriales	Nocardioidaceae	Nocardioides	Nocardioides_unclassified	aerobic_chemoheterotrophy,aromatic_compound_degradation,chemoheterotrophy
Otu04159	0	0	0	0	0.00863111	Actinobacteria	Actinobacteria	Propionibacteriales	Nocardioidaceae	Nocardioides	Nocardioides_unclassified	aerobic_chemoheterotrophy,aromatic_compound_degradation,chemoheterotrophy
Otu01893	0	0	0	0	0.00863111	Actinobacteria	Actinobacteria	Propionibacteriales	Nocardioidaceae	Nocardioides	uncultured_bacterium	aerobic_chemoheterotrophy,aromatic_compound_degradation,chemoheterotrophy
Otu03228	0	0	0	0	0.00863111	Actinobacteria	Actinobacteria	Propionibacteriales	Nocardioidaceae	Nocardioides	uncultured_bacterium	aerobic_chemoheterotrophy,aromatic_compound_degradation,chemoheterotrophy
Otu01968	0	0	0	0	0.00863111	Actinobacteria	Actinobacteria	Propionibacteriales	Propionibacteriaceae	Microlunatus	Microlunatus_unclassified	aerobic_chemoheterotrophy,chemoheterotrophy
Otu02434	0	0	0	0	0.00863111	Actinobacteria	Actinobacteria	Propionibacteriales	Propionibacteriaceae	Microlunatus	Microlunatus_unclassified	aerobic_chemoheterotrophy,chemoheterotrophy
Otu02516	0	0	0	0	0.00863111	Actinobacteria	Actinobacteria	Propionibacteriales	Propionibacteriaceae	Microlunatus	Microlunatus_unclassified	aerobic_chemoheterotrophy,chemoheterotrophy
Otu02728	0	0	0	0	0.00863111	Actinobacteria	Actinobacteria	Propionibacteriales	Propionibacteriaceae	Microlunatus	Microlunatus_unclassified	aerobic_chemoheterotrophy,chemoheterotrophy
Otu02746	0	0	0	0	0.00863111	Actinobacteria	Actinobacteria	Propionibacteriales	Propionibacteriaceae	Microlunatus	Microlunatus_unclassified	aerobic_chemoheterotrophy,chemoheterotrophy
Otu02757	0	0	0	0	0.00863111	Actinobacteria	Actinobacteria	Propionibacteriales	Propionibacteriaceae	Microlunatus	Microlunatus_unclassified	aerobic_chemoheterotrophy,chemoheterotrophy
Otu02778	0	0	0	0	0.00863111	Actinobacteria	Actinobacteria	Propionibacteriales	Propionibacteriaceae	Microlunatus	Microlunatus_unclassified	aerobic_chemoheterotrophy,chemoheterotrophy
Otu02898	0	0	0	0	0.00863111	Actinobacteria	Actinobacteria	Propionibacteriales	Propionibacteriaceae	Microlunatus	Microlunatus_unclassified	aerobic_chemoheterotrophy,chemoheterotrophy
Otu02910	0	0	0	0	0.00863111	Actinobacteria	Actinobacteria	Propionibacteriales	Propionibacteriaceae	Microlunatus	Microlunatus_unclassified	aerobic_chemoheterotrophy,chemoheterotrophy
Otu03673	0	0	0	0	0.00863111	Actinobacteria	Actinobacteria	Propionibacteriales	Propionibacteriaceae	Microlunatus	Microlunatus_unclassified	aerobic_chemoheterotrophy,chemoheterotrophy
Otu03716	0	0	0	0	0.00863111	Actinobacteria	Actinobacteria	Propionibacteriales	Propionibacteriaceae	Microlunatus	Microlunatus_unclassified	aerobic_chemoheterotrophy,chemoheterotrophy
Otu03818	0	0	0	0	0.00863111	Actinobacteria	Actinobacteria	Propionibacteriales	Propionibacteriaceae	Microlunatus	Microlunatus_unclassified	aerobic_chemoheterotrophy,chemoheterotrophy
Otu03842	0	0	0	0	0.00863111	Actinobacteria	Actinobacteria	Propionibacteriales	Propionibacteriaceae	Microlunatus	Microlunatus_unclassified	aerobic_chemoheterotrophy,chemoheterotrophy
Otu04117	0	0	0	0	0.00863111	Actinobacteria	Actinobacteria	Propionibacteriales	Propionibacteriaceae	Microlunatus	Microlunatus_unclassified	aerobic_chemoheterotrophy,chemoheterotrophy
Otu02532	0	0	0	0	0.00863111	Actinobacteria	Actinobacteria	Propionibacteriales	Propionibacteriaceae	Microlunatus	uncultured_actinobacterium	aerobic_chemoheterotrophy,chemoheterotrophy
Otu03125	0	0	0	0	0.00863111	Actinobacteria	Actinobacteria	Propionibacteriales	Propionibacteriaceae	Microlunatus	uncultured_bacterium	aerobic_chemoheterotrophy,chemoheterotrophy
Otu03869	0	0	0	0	0.00863111	Actinobacteria	Actinobacteria	Propionibacteriales	Propionibacteriaceae	Microlunatus	uncultured_bacterium	aerobic_chemoheterotrophy,chemoheterotrophy
Otu04112	0	0	0	0	0.00863111	Actinobacteria	Actinobacteria	Propionibacteriales	Propionibacteriaceae	Microlunatus	uncultured_bacterium	aerobic_chemoheterotrophy,chemoheterotrophy
Otu04139	0	0	0	0	0.00863111	Actinobacteria	Actinobacteria	Propionibacteriales	Propionibacteriaceae	Microlunatus	uncultured_bacterium	aerobic_chemoheterotrophy,chemoheterotrophy
Otu03041	0	0	0	0	0.00863111	Actinobacteria	Actinobacteria	Pseudonocardiales	Pseudonocardiaceae	Actinophytocola	uncultured_bacterium	aerobic_chemoheterotrophy,chemoheterotrophy
Otu03133	0	0	0	0	0.00863111	Actinobacteria	Actinobacteria	Pseudonocardiales	Pseudonocardiaceae	Kibdelosporangium	Kibdelosporangium_lantanae	aerobic_chemoheterotrophy,chemoheterotrophy
Otu03858	0	0	0	0	0.00863111	Actinobacteria	Actinobacteria	Pseudonocardiales	Pseudonocardiaceae	Pseudonocardia	Pseudonocardia_unclassified	aerobic_chemoheterotrophy,chemoheterotrophy
Otu03340	0	0	0	0	0.00863111	Actinobacteria	Actinobacteria	Pseudonocardiales	Pseudonocardiaceae	Pseudonocardia	uncultured_bacterium	aerobic_chemoheterotrophy,chemoheterotrophy
Otu04065	0	0	0	0	0.00863111	Actinobacteria	Actinobacteria	Pseudonocardiales	Pseudonocardiaceae	Pseudonocardia	uncultured_bacterium	aerobic_chemoheterotrophy,chemoheterotrophy
Otu03840	0	0	0	0	0.00863111	Actinobacteria	Actinobacteria	Pseudonocardiales	Pseudonocardiaceae	Saccharopolyspora	Saccharopolyspora_unclassified	aerobic_chemoheterotrophy,chemoheterotrophy
Otu02992	0	0	0	0	0.00863111	Actinobacteria	Actinobacteria	Streptomycetales	Streptomycetaceae	Streptomyces	Streptomyces_unclassified	aerobic_chemoheterotrophy,chemoheterotrophy
Otu04206	0	0	0	0	0.00863111	Actinobacteria	Actinobacteria	Streptomycetales	Streptomycetaceae	Streptomyces	Streptomyces_unclassified	aerobic_chemoheterotrophy,chemoheterotrophy
Otu03564	0	0	0	0	0.00863111	Actinobacteria	Actinobacteria	Streptosporangiales	Thermomonosporaceae	Actinoallomurus	Actinoallomurus_unclassified	aerobic_chemoheterotrophy,chemoheterotrophy
Otu02462	0	0	0	0	0.00863111	Actinobacteria	Rubrobacteria	Rubrobacterales	Rubrobacteriaceae	Rubrobacter	Rubrobacter_unclassified	aerobic_chemoheterotrophy,nitrate_reduction,chemoheterotrophy
Otu04274	0	0	0	0	0.00863111	Actinobacteria	Rubrobacteria	Rubrobacterales	Rubrobacteriaceae	Rubrobacter	Rubrobacter_unclassified	aerobic_chemoheterotrophy,nitrate_reduction,chemoheterotrophy
Otu03119	0	0	0	0	0.00863111	Actinobacteria	Rubrobacteria	Rubrobacterales	Rubrobacteriaceae	Rubrobacter	uncultured_bacterium	aerobic_chemoheterotrophy,nitrate_reduction,chemoheterotrophy
Otu02153	0	0	0	0	0.00863111	Actinobacteria	Rubrobacteria	Rubrobacterales	Rubrobacteriaceae	Rubrobacter	uncultured_bacterium_#0319-7H2	aerobic_chemoheterotrophy,nitrate_reduction,chemoheterotrophy
Otu04266	0	0	0	0	0.00863111	Actinobacteria	Rubrobacteria	Rubrobacterales	Rubrobacteriaceae	Rubrobacter	uncultured_bacterium_#0319-7H2	aerobic_chemoheterotrophy,nitrate_reduction,chemoheterotrophy
Otu02107	0	0	0	0	0.00863111	Actinobacteria	Thermoleophilia	Solirubrobacterales	Solirubrobacteraceae	Solirubrobacter	metagenome	aerobic_chemoheterotrophy,chemoheterotrophy
Otu04181	0	0	0	0	0.00863111	Actinobacteria	Thermoleophilia	Solirubrobacterales	Solirubrobacteraceae	Solirubrobacter	Solirubrobacter_unclassified	aerobic_chemoheterotrophy,chemoheterotrophy
Otu03275	0	0	0	0	0.00863111	Actinobacteria	Thermoleophilia	Solirubrobacterales	Solirubrobacteraceae	Solirubrobacter	uncultured_bacterium	aerobic_chemoheterotrophy,chemoheterotrophy
Otu02012	0	0	0	0	0.00863111	Actinobacteria	Thermoleophilia	Solirubrobacterales	Solirubrobacteraceae	Solirubrobacter	uncultured_Rubrobacteraceae_bacterium	aerobic_chemoheterotrophy,chemoheterotrophy
Otu02956	0	0	0	0	0.00863111	Actinobacteria	Thermoleophilia	Solirubrobacterales	Solirubrobacteraceae	Solirubrobacter	uncultured_Solirubrobacter_sp.	aerobic_chemoheterotrophy,chemoheterotrophy
Otu03750	0	0	0	0	0.00863111	Actinobacteria	Thermoleophilia	Solirubrobacterales	Solirubrobacteraceae	Solirubrobacter	uncultured_Solirubrobacter_sp.	aerobic_chemoheterotrophy,chemoheterotrophy
Otu03829	0	0	0	0	0.00863111	Actinobacteria	Thermoleophilia	Solirubrobacterales	Solirubrobacteraceae	Solirubrobacter	uncultured_Solirubrobacter_sp.	aerobic_chemoheterotrophy,chemoheterotrophy
Otu03449	0	0	0	0	0.00863111	Bacteroidetes	Bacteroidia	Flavobacteriales	Flavobacteriaceae	Flavobacterium	Flavobacterium_unclassified	aerobic_chemoheterotrophy,chemoheterotrophy
Otu03286	0	0	0	0	0.00863111	Firmicutes	Bacilli	Bacillales	Paenibacillaceae	Paenibacillus	Paenibacillus_rigui	aerobic_chemoheterotrophy,chemoheterotrophy
Otu03939	0	0	0	0	0.00863111	Proteobacteria	Alphaproteobacteria	Rhizobiales	Beijerinckiaceae	Methylocapsa	uncultured_bacterium	methanotrophy,methylotrophy,nitrogen_fixation,hydrocarbon_degradation,chemoheterotrophy
Otu03767	0	0	0	0	0.00863111	Proteobacteria	Alphaproteobacteria	Rhizobiales	Beijerinckiaceae	Microvirga	Microvirga_unclassified	aerobic_chemoheterotrophy,chemoheterotrophy
Otu03055	0	0	0	0	0.00863111	Proteobacteria	Alphaproteobacteria	Rhizobiales	Rhizobiaceae	Mesorhizobium	Mesorhizobium_unclassified	aerobic_chemoheterotrophy,ureolysis,chemoheterotrophy
Otu02508	0	0	0	0	0.00863111	Proteobacteria	Alphaproteobacteria	Sphingomonadales	Sphingomonadaceae	Ellin6055	uncultured_bacterium	aerobic_chemoheterotrophy,chemoheterotrophy
Otu03792	0	0	0	0	0.00863111	Proteobacteria	Alphaproteobacteria	Sphingomonadales	Sphingomonadaceae	Sphingomonadaceae_unclassified	Sphingomonadaceae_unclassified	aerobic_chemoheterotrophy,chemoheterotrophy
Otu03957	0	0	0	0	0.00863111	Proteobacteria	Alphaproteobacteria	Sphingomonadales	Sphingomonadaceae	Sphingomonas	Sphingomonas_sp._LY32	aerobic_chemoheterotrophy,chemoheterotrophy
Otu03420	0	0	0	0	0.00863111	Proteobacteria	Deltaproteobacteria	Desulfarculales	Desulfarculaceae	uncultured	uncultured_bacterium	sulfate_respiration,respiration_of_sulfur_compounds
Otu03706	0	0	0	0	0.00863111	Proteobacteria	Deltaproteobacteria	Desulfarculales	Desulfarculaceae	uncultured	uncultured_sludge_bacterium_H16	sulfate_respiration,respiration_of_sulfur_compounds
Otu03370	0	0	0	0	0.00863111	Proteobacteria	Deltaproteobacteria	Myxococcales	Haliangiaceae	Haliangium	metagenome	predatory_or_exoparasitic
Otu04210	0	0	0	0	0.00863111	Proteobacteria	Deltaproteobacteria	Myxococcales	Haliangiaceae	Haliangium	uncultured_Kofleria_sp.	predatory_or_exoparasitic
Otu03291	0	0	0	0	0.00863111	Proteobacteria	Deltaproteobacteria	Myxococcales	Haliangiaceae	Haliangium	uncultured_prokaryote	predatory_or_exoparasitic
Otu03163	0	0	0	0	0.00863111	Proteobacteria	Gammaproteobacteria	Betaproteobacteriales	Nitrosomonadaceae	mle1-7	mle1-7_unclassified	aerobic_ammonia_oxidation,nitrification
Otu02481	0	0	0	0	0.00863111	Proteobacteria	Gammaproteobacteria	Betaproteobacteriales	Nitrosomonadaceae	mle1-7	uncultured_bacterium	aerobic_ammonia_oxidation,nitrification
Otu03290	0	0	0	0	0.00863111	Proteobacteria	Gammaproteobacteria	Betaproteobacteriales	Nitrosomonadaceae	mle1-7	uncultured_bacterium	aerobic_ammonia_oxidation,nitrification
Otu03693	0	0	0	0	0.00863111	Proteobacteria	Gammaproteobacteria	Betaproteobacteriales	Nitrosomonadaceae	MND1	MND1_unclassified	aerobic_ammonia_oxidation,nitrification
Otu00015	0.112204	0.409978	0.634386	0.385523	0.0107889	Proteobacteria	Gammaproteobacteria	Pseudomonadales	Pseudomonadaceae	Pseudomonas	Pseudomonas_putida	dark_thiosulfate_oxidation,dark_oxidation_of_sulfur_compounds,manganese_oxidation,ligninolysis,aerobic_chemoheterotrophy,plant_pathogen,aromatic_hydrocarbon_degradation,aromatic_compound_degradation,hydrocarbon_degradation,plastic_degradation,chemoheterotrophy,Phosphate_solubilization
Otu00949	0.00431555	0.00431555	0	0.00287704	0.0107889	Proteobacteria	Alphaproteobacteria	Rhizobiales	Rhizobiaceae	Allorhizobium-Neorhizobium-Pararhizobium-Rhizobium	Agrobacterium_radiobacter	aerobic_chemoheterotrophy,plant_pathogen,plastic_degradation,chemoheterotrophy
Otu02374	0	0	0	0	0.0107889	Actinobacteria	Actinobacteria	Frankiales	Geodermatophilaceae	Geodermatophilus	Geodermatophilus_bullaregiensis	manganese_oxidation
Otu02371	0	0	0	0	0.0107889	Actinobacteria	Actinobacteria	Frankiales	Geodermatophilaceae	Geodermatophilus	Geodermatophilus_unclassified	manganese_oxidation
Otu02494	0	0	0	0	0.0107889	Actinobacteria	Actinobacteria	Frankiales	Geodermatophilaceae	Geodermatophilus	Geodermatophilus_unclassified	manganese_oxidation
Otu02975	0	0	0	0	0.0107889	Actinobacteria	Actinobacteria	Frankiales	Geodermatophilaceae	Geodermatophilus	uncultured_bacterium	manganese_oxidation
Otu03256	0	0	0	0	0.0107889	Actinobacteria	Actinobacteria	Frankiales	Geodermatophilaceae	Geodermatophilus	uncultured_bacterium	manganese_oxidation
Otu03012	0	0	0	0	0.0107889	Actinobacteria	Actinobacteria	Frankiales	Nakamurellaceae	Nakamurella	Nakamurella_unclassified	aerobic_chemoheterotrophy,chemoheterotrophy
Otu03046	0	0	0	0	0.0107889	Actinobacteria	Actinobacteria	Micromonosporales	Micromonosporaceae	Micromonospora	Micromonospora_unclassified	aerobic_chemoheterotrophy,chemoheterotrophy
Otu03200	0	0	0	0	0.0107889	Actinobacteria	Actinobacteria	Micromonosporales	Micromonosporaceae	Virgisporangium	Virgisporangium_unclassified	aerobic_chemoheterotrophy,chemoheterotrophy
Otu02841	0	0	0	0	0.0107889	Actinobacteria	Actinobacteria	Propionibacteriales	Nocardioidaceae	Marmoricola	uncultured_bacterium	aerobic_chemoheterotrophy,chemoheterotrophy
Otu02150	0	0	0	0	0.0107889	Actinobacteria	Actinobacteria	Propionibacteriales	Nocardioidaceae	Nocardioides	uncultured_bacterium	aerobic_chemoheterotrophy,aromatic_compound_degradation,chemoheterotrophy
Otu02986	0	0	0	0	0.0107889	Actinobacteria	Actinobacteria	Propionibacteriales	Nocardioidaceae	Nocardioides	uncultured_bacterium	aerobic_chemoheterotrophy,aromatic_compound_degradation,chemoheterotrophy
Otu03090	0	0	0	0	0.0107889	Actinobacteria	Actinobacteria	Propionibacteriales	Nocardioidaceae	Nocardioides	uncultured_bacterium	aerobic_chemoheterotrophy,aromatic_compound_degradation,chemoheterotrophy
Otu03259	0	0	0	0	0.0107889	Actinobacteria	Actinobacteria	Propionibacteriales	Propionibacteriaceae	Microlunatus	Microlunatus_panaciterrae	aerobic_chemoheterotrophy,chemoheterotrophy
Otu01628	0	0	0	0	0.0107889	Actinobacteria	Actinobacteria	Propionibacteriales	Propionibacteriaceae	Microlunatus	Microlunatus_unclassified	aerobic_chemoheterotrophy,chemoheterotrophy
Otu01995	0	0	0	0	0.0107889	Actinobacteria	Actinobacteria	Propionibacteriales	Propionibacteriaceae	Microlunatus	Microlunatus_unclassified	aerobic_chemoheterotrophy,chemoheterotrophy
Otu02069	0	0	0	0	0.0107889	Actinobacteria	Actinobacteria	Propionibacteriales	Propionibacteriaceae	Microlunatus	Microlunatus_unclassified	aerobic_chemoheterotrophy,chemoheterotrophy
Otu02427	0	0	0	0	0.0107889	Actinobacteria	Actinobacteria	Propionibacteriales	Propionibacteriaceae	Microlunatus	Microlunatus_unclassified	aerobic_chemoheterotrophy,chemoheterotrophy
Otu02506	0	0	0	0	0.0107889	Actinobacteria	Actinobacteria	Propionibacteriales	Propionibacteriaceae	Microlunatus	Microlunatus_unclassified	aerobic_chemoheterotrophy,chemoheterotrophy
Otu02854	0	0	0	0	0.0107889	Actinobacteria	Actinobacteria	Propionibacteriales	Propionibacteriaceae	Microlunatus	Microlunatus_unclassified	aerobic_chemoheterotrophy,chemoheterotrophy
Otu03026	0	0	0	0	0.0107889	Actinobacteria	Actinobacteria	Propionibacteriales	Propionibacteriaceae	Microlunatus	Microlunatus_unclassified	aerobic_chemoheterotrophy,chemoheterotrophy
Otu03245	0	0	0	0	0.0107889	Actinobacteria	Actinobacteria	Propionibacteriales	Propionibacteriaceae	Microlunatus	Microlunatus_unclassified	aerobic_chemoheterotrophy,chemoheterotrophy
Otu01934	0	0	0	0	0.0107889	Actinobacteria	Actinobacteria	Propionibacteriales	Propionibacteriaceae	Microlunatus	uncultured_bacterium	aerobic_chemoheterotrophy,chemoheterotrophy
Otu02009	0	0	0	0	0.0107889	Actinobacteria	Actinobacteria	Propionibacteriales	Propionibacteriaceae	Microlunatus	uncultured_bacterium	aerobic_chemoheterotrophy,chemoheterotrophy
Otu02449	0	0	0	0	0.0107889	Actinobacteria	Actinobacteria	Propionibacteriales	Propionibacteriaceae	Microlunatus	uncultured_bacterium	aerobic_chemoheterotrophy,chemoheterotrophy
Otu01388	0	0	0	0	0.0107889	Actinobacteria	Actinobacteria	Pseudonocardiales	Pseudonocardiaceae	Actinophytocola	uncultured_bacterium	aerobic_chemoheterotrophy,chemoheterotrophy
Otu02469	0	0	0	0	0.0107889	Actinobacteria	Actinobacteria	Pseudonocardiales	Pseudonocardiaceae	Crossiella	Crossiella_unclassified	aerobic_chemoheterotrophy,chemoheterotrophy
Otu02071	0	0	0	0	0.0107889	Actinobacteria	Actinobacteria	Pseudonocardiales	Pseudonocardiaceae	Pseudonocardia	uncultured_bacterium	aerobic_chemoheterotrophy,chemoheterotrophy
Otu02078	0	0	0	0	0.0107889	Actinobacteria	Actinobacteria	Pseudonocardiales	Pseudonocardiaceae	Pseudonocardia	uncultured_bacterium	aerobic_chemoheterotrophy,chemoheterotrophy
Otu02686	0	0	0	0	0.0107889	Actinobacteria	Actinobacteria	Pseudonocardiales	Pseudonocardiaceae	Pseudonocardia	uncultured_bacterium	aerobic_chemoheterotrophy,chemoheterotrophy
Otu01566	0	0	0	0	0.0107889	Actinobacteria	Actinobacteria	Streptomycetales	Streptomycetaceae	Streptomyces	Streptomyces_unclassified	aerobic_chemoheterotrophy,chemoheterotrophy
Otu02707	0	0	0	0	0.0107889	Actinobacteria	Actinobacteria	Streptomycetales	Streptomycetaceae	Streptomyces	Streptomyces_unclassified	aerobic_chemoheterotrophy,chemoheterotrophy
Otu02398	0	0	0	0	0.0107889	Actinobacteria	Actinobacteria	Streptosporangiales	Thermomonosporaceae	Actinomadura	uncultured_bacterium	aerobic_chemoheterotrophy,chemoheterotrophy
Otu02951	0	0	0	0	0.0107889	Actinobacteria	Rubrobacteria	Rubrobacterales	Rubrobacteriaceae	Rubrobacter	uncultured_bacterium	aerobic_chemoheterotrophy,nitrate_reduction,chemoheterotrophy
Otu02283	0	0	0	0	0.0107889	Actinobacteria	Rubrobacteria	Rubrobacterales	Rubrobacteriaceae	Rubrobacter	uncultured_bacterium_#0319-7H2	aerobic_chemoheterotrophy,nitrate_reduction,chemoheterotrophy
Otu02406	0	0	0	0	0.0107889	Actinobacteria	Thermoleophilia	Solirubrobacterales	Solirubrobacteraceae	Solirubrobacter	Solirubrobacter_unclassified	aerobic_chemoheterotrophy,chemoheterotrophy
Otu02939	0	0	0	0	0.0107889	Actinobacteria	Thermoleophilia	Solirubrobacterales	Solirubrobacteraceae	Solirubrobacter	Solirubrobacter_unclassified	aerobic_chemoheterotrophy,chemoheterotrophy
Otu01568	0	0	0	0	0.0107889	Actinobacteria	Thermoleophilia	Solirubrobacterales	Solirubrobacteraceae	Solirubrobacter	uncultured_bacterium	aerobic_chemoheterotrophy,chemoheterotrophy
Otu02832	0	0	0	0	0.0107889	Actinobacteria	Thermoleophilia	Solirubrobacterales	Solirubrobacteraceae	Solirubrobacter	uncultured_bacterium	aerobic_chemoheterotrophy,chemoheterotrophy
Otu03208	0	0	0	0	0.0107889	Actinobacteria	Thermoleophilia	Solirubrobacterales	Solirubrobacteraceae	Solirubrobacter	uncultured_bacterium	aerobic_chemoheterotrophy,chemoheterotrophy
Otu01770	0	0	0	0	0.0107889	Actinobacteria	Thermoleophilia	Solirubrobacterales	Solirubrobacteraceae	Solirubrobacter	uncultured_Solirubrobacter_sp.	aerobic_chemoheterotrophy,chemoheterotrophy
Otu03182	0	0	0	0	0.0107889	Actinobacteria	Thermoleophilia	Solirubrobacterales	Solirubrobacteraceae	Solirubrobacter	uncultured_Solirubrobacter_sp.	aerobic_chemoheterotrophy,chemoheterotrophy
Otu03230	0	0	0	0	0.0107889	Actinobacteria	Thermoleophilia	Solirubrobacterales	Solirubrobacteraceae	Solirubrobacter	uncultured_Solirubrobacter_sp.	aerobic_chemoheterotrophy,chemoheterotrophy
Otu02157	0	0	0	0	0.0107889	Firmicutes	Bacilli	Bacillales	Bacillaceae	Bacillus	Bacillus_funiculus	nitrate_reduction,ureolysis
Otu02155	0	0	0	0	0.0107889	Nitrospirae	Nitrospira	Nitrospirales	Nitrospiraceae	Nitrospira	uncultured_Nitrospira_sp.	aerobic_nitrite_oxidation,nitrification
Otu02919	0	0	0	0	0.0107889	Planctomycetes	Planctomycetacia	Pirellulales	Pirellulaceae	Blastopirellula	uncultured_bacterium	aerobic_chemoheterotrophy,chemoheterotrophy
Otu03117	0	0	0	0	0.0107889	Proteobacteria	Alphaproteobacteria	Acetobacterales	Acetobacteraceae	Craurococcus	uncultured_bacterium	aerobic_chemoheterotrophy,nitrate_reduction,photoheterotrophy,phototrophy,chemoheterotrophy
Otu01598	0	0	0	0	0.0107889	Proteobacteria	Alphaproteobacteria	Rhizobiales	Beijerinckiaceae	Bosea	uncultured_bacterium	dark_oxidation_of_sulfur_compounds,aerobic_chemoheterotrophy,chemoheterotrophy
Otu03166	0	0	0	0	0.0107889	Proteobacteria	Alphaproteobacteria	Sphingomonadales	Sphingomonadaceae	Sphingomonas	Sphingomonas_unclassified	aerobic_chemoheterotrophy,chemoheterotrophy
Otu01657	0	0	0	0	0.0107889	Proteobacteria	Alphaproteobacteria	Sphingomonadales	Sphingomonadaceae	Sphingomonas	uncultured_Sphingomonas_sp.	aerobic_chemoheterotrophy,chemoheterotrophy
Otu02325	0	0	0	0	0.0107889	Proteobacteria	Deltaproteobacteria	Desulfarculales	Desulfarculaceae	uncultured	delta_proteobacterium_WX81	sulfate_respiration,respiration_of_sulfur_compounds
Otu02248	0	0	0	0	0.0107889	Proteobacteria	Deltaproteobacteria	Myxococcales	Haliangiaceae	Haliangium	uncultured_bacterium	predatory_or_exoparasitic
Otu02363	0	0	0	0	0.0107889	Proteobacteria	Gammaproteobacteria	Betaproteobacteriales	Nitrosomonadaceae	IS-44	uncultured_bacterium	aerobic_ammonia_oxidation,nitrification
Otu02401	0	0	0	0	0.0107889	Proteobacteria	Gammaproteobacteria	Betaproteobacteriales	Nitrosomonadaceae	MND1	MND1_unclassified	aerobic_ammonia_oxidation,nitrification
Otu02586	0	0	0	0	0.0107889	Proteobacteria	Gammaproteobacteria	Betaproteobacteriales	Nitrosomonadaceae	MND1	MND1_unclassified	aerobic_ammonia_oxidation,nitrification
Otu02688	0	0	0	0	0.0107889	Proteobacteria	Gammaproteobacteria	Betaproteobacteriales	Nitrosomonadaceae	MND1	MND1_unclassified	aerobic_ammonia_oxidation,nitrification
Otu02480	0	0	0	0	0.0107889	Proteobacteria	Gammaproteobacteria	Xanthomonadales	Xanthomonadaceae	Arenimonas	uncultured_bacterium	aerobic_chemoheterotrophy,chemoheterotrophy
Otu02212	0	0	0	0	0.0107889	Proteobacteria	Gammaproteobacteria	Xanthomonadales	Xanthomonadaceae	Lysobacter	Lysobacter_unclassified	chitinolysis,chemoheterotrophy
Otu01914	0	0	0	0	0.0129467	Acidobacteria	Subgroup_6	uncultured_Acidobacterium_sp.	uncultured_Acidobacterium_sp._unclassified	uncultured_Acidobacterium_sp._unclassified	uncultured_Acidobacterium_sp._unclassified	aerobic_chemoheterotrophy,chemoheterotrophy
Otu01954	0	0	0	0	0.0129467	Actinobacteria	Actinobacteria	Corynebacteriales	Mycobacteriaceae	Mycobacterium	Mycobacterium_unclassified	aerobic_chemoheterotrophy,chemoheterotrophy
Otu02019	0	0	0	0	0.0129467	Actinobacteria	Actinobacteria	Frankiales	Geodermatophilaceae	Blastococcus	Blastococcus_saxobsidens	aerobic_chemoheterotrophy,chemoheterotrophy
Otu01963	0	0	0	0	0.0129467	Actinobacteria	Actinobacteria	Frankiales	Geodermatophilaceae	Blastococcus	uncultured_bacterium	aerobic_chemoheterotrophy,chemoheterotrophy
Otu01992	0	0	0	0	0.0129467	Actinobacteria	Actinobacteria	Frankiales	Geodermatophilaceae	Blastococcus	uncultured_bacterium	aerobic_chemoheterotrophy,chemoheterotrophy
Otu02173	0	0	0	0	0.0129467	Actinobacteria	Actinobacteria	Frankiales	Geodermatophilaceae	Geodermatophilus	uncultured_bacterium	manganese_oxidation
Otu02102	0	0	0	0	0.0129467	Actinobacteria	Actinobacteria	Frankiales	Geodermatophilaceae	Modestobacter	Modestobacter_unclassified	aerobic_chemoheterotrophy,chemoheterotrophy
Otu01698	0	0	0	0	0.0129467	Actinobacteria	Actinobacteria	Micromonosporales	Micromonosporaceae	Micromonospora	uncultured_bacterium	aerobic_chemoheterotrophy,chemoheterotrophy
Otu02080	0	0	0	0	0.0129467	Actinobacteria	Actinobacteria	Micromonosporales	Micromonosporaceae	Micromonospora	uncultured_bacterium	aerobic_chemoheterotrophy,chemoheterotrophy
Otu01874	0	0	0	0	0.0129467	Actinobacteria	Actinobacteria	Micromonosporales	Micromonosporaceae	uncultured	uncultured_Catellatospora_sp.	aerobic_chemoheterotrophy,chemoheterotrophy
Otu02100	0	0	0	0	0.0129467	Actinobacteria	Actinobacteria	Propionibacteriales	Propionibacteriaceae	Microlunatus	Microlunatus_unclassified	aerobic_chemoheterotrophy,chemoheterotrophy
Otu02191	0	0	0	0	0.0129467	Actinobacteria	Actinobacteria	Propionibacteriales	Propionibacteriaceae	Microlunatus	Microlunatus_unclassified	aerobic_chemoheterotrophy,chemoheterotrophy
Otu02259	0	0	0	0	0.0129467	Actinobacteria	Actinobacteria	Propionibacteriales	Propionibacteriaceae	Microlunatus	Microlunatus_unclassified	aerobic_chemoheterotrophy,chemoheterotrophy
Otu02280	0	0	0	0	0.0129467	Actinobacteria	Actinobacteria	Propionibacteriales	Propionibacteriaceae	Microlunatus	Microlunatus_unclassified	aerobic_chemoheterotrophy,chemoheterotrophy
Otu02372	0	0	0	0	0.0129467	Actinobacteria	Actinobacteria	Propionibacteriales	Propionibacteriaceae	Microlunatus	Microlunatus_unclassified	aerobic_chemoheterotrophy,chemoheterotrophy
Otu02400	0	0	0	0	0.0129467	Actinobacteria	Actinobacteria	Propionibacteriales	Propionibacteriaceae	Microlunatus	Microlunatus_unclassified	aerobic_chemoheterotrophy,chemoheterotrophy
Otu02423	0	0	0	0	0.0129467	Actinobacteria	Actinobacteria	Propionibacteriales	Propionibacteriaceae	Microlunatus	Microlunatus_unclassified	aerobic_chemoheterotrophy,chemoheterotrophy
Otu02581	0	0	0	0	0.0129467	Actinobacteria	Actinobacteria	Propionibacteriales	Propionibacteriaceae	Microlunatus	Microlunatus_unclassified	aerobic_chemoheterotrophy,chemoheterotrophy
Otu02364	0	0	0	0	0.0129467	Actinobacteria	Actinobacteria	Streptomycetales	Streptomycetaceae	Streptomyces	Streptomyces_unclassified	aerobic_chemoheterotrophy,chemoheterotrophy
Otu02440	0	0	0	0	0.0129467	Actinobacteria	Rubrobacteria	Rubrobacterales	Rubrobacteriaceae	Rubrobacter	Rubrobacter_unclassified	aerobic_chemoheterotrophy,nitrate_reduction,chemoheterotrophy
Otu01475	0	0	0	0	0.0129467	Actinobacteria	Thermoleophilia	Solirubrobacterales	Solirubrobacteraceae	Solirubrobacter	Solirubrobacter_unclassified	aerobic_chemoheterotrophy,chemoheterotrophy
Otu01492	0	0	0	0	0.0129467	Actinobacteria	Thermoleophilia	Solirubrobacterales	Solirubrobacteraceae	Solirubrobacter	Solirubrobacter_unclassified	aerobic_chemoheterotrophy,chemoheterotrophy
Otu01787	0	0	0	0	0.0129467	Actinobacteria	Thermoleophilia	Solirubrobacterales	Solirubrobacteraceae	Solirubrobacter	uncultured_bacterium	aerobic_chemoheterotrophy,chemoheterotrophy
Otu02104	0	0	0	0	0.0129467	Actinobacteria	Thermoleophilia	Solirubrobacterales	Solirubrobacteraceae	Solirubrobacter	uncultured_bacterium	aerobic_chemoheterotrophy,chemoheterotrophy
Otu02521	0	0	0	0	0.0129467	Actinobacteria	Thermoleophilia	Solirubrobacterales	Solirubrobacteraceae	Solirubrobacter	uncultured_bacterium	aerobic_chemoheterotrophy,chemoheterotrophy
Otu02093	0	0	0	0	0.0129467	Firmicutes	Bacilli	Bacillales	Bacillaceae	Bacillus	uncultured_bacterium	manganese_oxidation
Otu02499	0	0	0	0	0.0129467	Planctomycetes	Planctomycetacia	Isosphaerales	Isosphaeraceae	Singulisphaera	Singulisphaera_unclassified	aerobic_chemoheterotrophy,ureolysis,chemoheterotrophy
Otu02503	0	0	0	0	0.0129467	Proteobacteria	Alphaproteobacteria	Acetobacterales	Acetobacteraceae	Craurococcus	uncultured_bacterium	aerobic_chemoheterotrophy,nitrate_reduction,photoheterotrophy,phototrophy,chemoheterotrophy
Otu02321	0	0	0	0	0.0129467	Proteobacteria	Alphaproteobacteria	Rhizobiales	Hyphomicrobiaceae	Hyphomicrobium	metagenome	aerobic_chemoheterotrophy,chemoheterotrophy
Otu02474	0	0	0	0	0.0129467	Proteobacteria	Alphaproteobacteria	Rhizobiales	Hyphomicrobiaceae	Pedomicrobium	Pedomicrobium_unclassified	aerobic_chemoheterotrophy,chemoheterotrophy
Otu02662	0	0	0	0	0.0129467	Proteobacteria	Alphaproteobacteria	Rhizobiales	Labraceae	Labrys	uncultured_bacterium	aerobic_chemoheterotrophy,chemoheterotrophy
Otu02046	0	0	0	0	0.0129467	Proteobacteria	Alphaproteobacteria	Rhizobiales	Xanthobacteraceae	Bradyrhizobium	Bradyrhizobium_unclassified	nitrogen_fixation,aerobic_chemoheterotrophy,chemoheterotrophy
Otu02148	0	0	0	0	0.0129467	Proteobacteria	Alphaproteobacteria	Rhizobiales	Xanthobacteraceae	Rhodoplanes	uncultured_bacterium	nitrate_denitrification,nitrite_denitrification,nitrous_oxide_denitrification,denitrification,nitrite_respiration,aerobic_chemoheterotrophy,nitrate_respiration,nitrate_reduction,nitrogen_respiration,anoxygenic_photoautotrophy_S_oxidizing,anoxygenic_photoautotrophy,photoautotrophy,photoheterotrophy,phototrophy,chemoheterotrophy
Otu02133	0	0	0	0	0.0129467	Proteobacteria	Alphaproteobacteria	Sphingomonadales	Sphingomonadaceae	Altererythrobacter	uncultured_bacterium	aerobic_chemoheterotrophy,chemoheterotrophy
Otu01892	0	0	0	0	0.0129467	Proteobacteria	Deltaproteobacteria	Myxococcales	Haliangiaceae	Haliangium	Haliangium_unclassified	predatory_or_exoparasitic
Otu01527	0	0	0	0	0.0129467	Proteobacteria	Deltaproteobacteria	Myxococcales	Haliangiaceae	Haliangium	uncultured_Myxococcales_bacterium	predatory_or_exoparasitic
Otu01946	0	0	0	0	0.0129467	Proteobacteria	Deltaproteobacteria	Myxococcales	Polyangiaceae	Sorangium	Sorangium_cellulosum	cellulolysis,xylanolysis,fermentation,chemoheterotrophy
Otu02638	0	0	0	0	0.0129467	Proteobacteria	Gammaproteobacteria	Betaproteobacteriales	Nitrosomonadaceae	Ellin6067	Ellin6067_unclassified	aerobic_ammonia_oxidation,nitrification
Otu02175	0	0	0	0	0.0151044	Actinobacteria	Actinobacteria	Frankiales	Geodermatophilaceae	Blastococcus	Blastococcus_unclassified	aerobic_chemoheterotrophy,chemoheterotrophy
Otu02204	0	0	0	0	0.0151044	Actinobacteria	Actinobacteria	Frankiales	Geodermatophilaceae	Blastococcus	uncultured_bacterium	aerobic_chemoheterotrophy,chemoheterotrophy
Otu01361	0	0	0	0	0.0151044	Actinobacteria	Actinobacteria	Frankiales	Geodermatophilaceae	Geodermatophilus	Geodermatophilus_unclassified	manganese_oxidation
Otu02176	0	0	0	0	0.0151044	Actinobacteria	Actinobacteria	Micrococcales	Microbacteriaceae	Agromyces	uncultured_bacterium	aerobic_chemoheterotrophy,chemoheterotrophy
Otu01603	0	0	0	0	0.0151044	Actinobacteria	Actinobacteria	Propionibacteriales	Nocardioidaceae	Nocardioides	Nocardioides_unclassified	aerobic_chemoheterotrophy,aromatic_compound_degradation,chemoheterotrophy
Otu01507	0	0	0	0	0.0151044	Actinobacteria	Actinobacteria	Propionibacteriales	Nocardioidaceae	Nocardioides	uncultured_bacterium	aerobic_chemoheterotrophy,aromatic_compound_degradation,chemoheterotrophy
Otu01688	0	0	0	0	0.0151044	Actinobacteria	Actinobacteria	Propionibacteriales	Propionibacteriaceae	Microlunatus	Microlunatus_panaciterrae	aerobic_chemoheterotrophy,chemoheterotrophy
Otu01589	0	0	0	0	0.0151044	Actinobacteria	Actinobacteria	Propionibacteriales	Propionibacteriaceae	Microlunatus	Microlunatus_unclassified	aerobic_chemoheterotrophy,chemoheterotrophy
Otu01532	0	0	0	0	0.0151044	Actinobacteria	Actinobacteria	Propionibacteriales	Propionibacteriaceae	Microlunatus	uncultured_bacterium	aerobic_chemoheterotrophy,chemoheterotrophy
Otu01899	0	0	0	0	0.0151044	Actinobacteria	Actinobacteria	Pseudonocardiales	Pseudonocardiaceae	Actinophytocola	uncultured_bacterium	aerobic_chemoheterotrophy,chemoheterotrophy
Otu01588	0	0	0	0	0.0151044	Actinobacteria	Actinobacteria	Pseudonocardiales	Pseudonocardiaceae	Pseudonocardia	uncultured_bacterium	aerobic_chemoheterotrophy,chemoheterotrophy
Otu01615	0	0	0	0	0.0151044	Actinobacteria	Actinobacteria	Pseudonocardiales	Pseudonocardiaceae	Pseudonocardia	uncultured_bacterium	aerobic_chemoheterotrophy,chemoheterotrophy
Otu01838	0	0	0	0	0.0151044	Actinobacteria	Actinobacteria	Streptosporangiales	Streptosporangiaceae	Streptosporangium	metagenome	aerobic_chemoheterotrophy,chemoheterotrophy
Otu01882	0	0	0	0	0.0151044	Actinobacteria	Actinobacteria	Streptosporangiales	Thermomonosporaceae	Actinomadura	uncultured_bacterium	aerobic_chemoheterotrophy,chemoheterotrophy
Otu01683	0	0	0	0	0.0151044	Actinobacteria	Rubrobacteria	Rubrobacterales	Rubrobacteriaceae	Rubrobacter	uncultured_bacterium_#0319-7H2	aerobic_chemoheterotrophy,nitrate_reduction,chemoheterotrophy
Otu01953	0	0	0	0	0.0151044	Actinobacteria	Rubrobacteria	Rubrobacterales	Rubrobacteriaceae	Rubrobacter	uncultured_bacterium_#0319-7H2	aerobic_chemoheterotrophy,nitrate_reduction,chemoheterotrophy
Otu01779	0	0	0	0	0.0151044	Actinobacteria	Thermoleophilia	Solirubrobacterales	Solirubrobacteraceae	Solirubrobacter	metagenome	aerobic_chemoheterotrophy,chemoheterotrophy
Otu01743	0	0	0	0	0.0151044	Actinobacteria	Thermoleophilia	Solirubrobacterales	Solirubrobacteraceae	Solirubrobacter	uncultured_bacterium	aerobic_chemoheterotrophy,chemoheterotrophy
Otu02125	0	0	0	0	0.0151044	Actinobacteria	Thermoleophilia	Solirubrobacterales	Solirubrobacteraceae	Solirubrobacter	uncultured_Solirubrobacter_sp.	aerobic_chemoheterotrophy,chemoheterotrophy
Otu02110	0	0	0	0	0.0151044	Firmicutes	Bacilli	Bacillales	Planococcaceae	Domibacillus	uncultured_Bacillus_sp.	aerobic_chemoheterotrophy,chemoheterotrophy
Otu01861	0	0	0	0	0.0151044	Proteobacteria	Alphaproteobacteria	Rhizobiales	Hyphomicrobiaceae	Hyphomicrobium	uncultured_bacterium	aerobic_chemoheterotrophy,chemoheterotrophy
Otu01595	0	0	0	0	0.0151044	Proteobacteria	Alphaproteobacteria	Rhizobiales	Xanthobacteraceae	Rhodoplanes	uncultured_bacterium	nitrate_denitrification,nitrite_denitrification,nitrous_oxide_denitrification,denitrification,nitrite_respiration,aerobic_chemoheterotrophy,nitrate_respiration,nitrate_reduction,nitrogen_respiration,anoxygenic_photoautotrophy_S_oxidizing,anoxygenic_photoautotrophy,photoautotrophy,photoheterotrophy,phototrophy,chemoheterotrophy
Otu01888	0	0	0	0	0.0151044	Proteobacteria	Alphaproteobacteria	Sphingomonadales	Sphingomonadaceae	Novosphingobium	metagenome	aerobic_chemoheterotrophy,chemoheterotrophy
Otu02116	0	0	0	0	0.0151044	Proteobacteria	Gammaproteobacteria	Betaproteobacteriales	Burkholderiaceae	Massilia	uncultured_bacterium	ureolysis
Otu01904	0	0	0	0	0.0151044	Proteobacteria	Gammaproteobacteria	Betaproteobacteriales	Nitrosomonadaceae	MND1	uncultured_bacterium	aerobic_ammonia_oxidation,nitrification
Otu01729	0	0	0	0	0.0172622	Acidobacteria	Acidobacteriia	Solibacterales	Solibacteraceae_(Subgroup_3)	Bryobacter	uncultured_bacterium	aerobic_chemoheterotrophy,chemoheterotrophy
Otu01886	0	0	0	0	0.0172622	Actinobacteria	Actinobacteria	Micromonosporales	Micromonosporaceae	Actinoplanes	uncultured_bacterium	aerobic_chemoheterotrophy,chemoheterotrophy
Otu01381	0	0	0	0	0.0172622	Actinobacteria	Actinobacteria	Propionibacteriales	Nocardioidaceae	Nocardioides	Nocardioides_unclassified	aerobic_chemoheterotrophy,aromatic_compound_degradation,chemoheterotrophy
Otu01352	0	0	0	0	0.0172622	Actinobacteria	Actinobacteria	Propionibacteriales	Propionibacteriaceae	Microlunatus	Microlunatus_unclassified	aerobic_chemoheterotrophy,chemoheterotrophy
Otu01431	0	0	0	0	0.0172622	Actinobacteria	Actinobacteria	Propionibacteriales	Propionibacteriaceae	Microlunatus	Microlunatus_unclassified	aerobic_chemoheterotrophy,chemoheterotrophy
Otu01594	0	0	0	0	0.0172622	Actinobacteria	Actinobacteria	Propionibacteriales	Propionibacteriaceae	Microlunatus	Microlunatus_unclassified	aerobic_chemoheterotrophy,chemoheterotrophy
Otu01700	0	0	0	0	0.0172622	Actinobacteria	Actinobacteria	Propionibacteriales	Propionibacteriaceae	Microlunatus	Microlunatus_unclassified	aerobic_chemoheterotrophy,chemoheterotrophy
Otu01900	0	0	0	0	0.0172622	Actinobacteria	Actinobacteria	Propionibacteriales	Propionibacteriaceae	Microlunatus	Microlunatus_unclassified	aerobic_chemoheterotrophy,chemoheterotrophy
Otu01552	0	0	0	0	0.0172622	Actinobacteria	Actinobacteria	Propionibacteriales	Propionibacteriaceae	Microlunatus	uncultured_bacterium	aerobic_chemoheterotrophy,chemoheterotrophy
Otu01885	0	0	0	0	0.0172622	Actinobacteria	Actinobacteria	Propionibacteriales	Propionibacteriaceae	Microlunatus	uncultured_bacterium	aerobic_chemoheterotrophy,chemoheterotrophy
Otu01126	0	0	0	0	0.0172622	Actinobacteria	Actinobacteria	Pseudonocardiales	Pseudonocardiaceae	Pseudonocardia	uncultured_bacterium	aerobic_chemoheterotrophy,chemoheterotrophy
Otu01948	0	0	0	0	0.0172622	Actinobacteria	Actinobacteria	Pseudonocardiales	Pseudonocardiaceae	Pseudonocardia	uncultured_bacterium	aerobic_chemoheterotrophy,chemoheterotrophy
Otu01664	0	0	0	0	0.0172622	Actinobacteria	Actinobacteria	Streptomycetales	Streptomycetaceae	Streptomyces	Streptomyces_olivochromogenes	xylanolysis,aerobic_chemoheterotrophy,chemoheterotrophy
Otu01346	0	0	0	0	0.0172622	Actinobacteria	Actinobacteria	Streptomycetales	Streptomycetaceae	Streptomyces	uncultured_bacterium	aerobic_chemoheterotrophy,chemoheterotrophy
Otu01617	0	0	0	0	0.0172622	Actinobacteria	Thermoleophilia	Solirubrobacterales	Solirubrobacteraceae	Solirubrobacter	Solirubrobacter_unclassified	aerobic_chemoheterotrophy,chemoheterotrophy
Otu01775	0	0	0	0	0.0172622	Proteobacteria	Deltaproteobacteria	Desulfarculales	Desulfarculaceae	uncultured	uncultured_proteobacterium	sulfate_respiration,respiration_of_sulfur_compounds
Otu01543	0	0	0	0	0.0172622	Proteobacteria	Deltaproteobacteria	Myxococcales	Haliangiaceae	Haliangium	uncultured_bacterium	predatory_or_exoparasitic
Otu01278	0	0	0	0	0.0172622	Proteobacteria	Gammaproteobacteria	Betaproteobacteriales	Burkholderiaceae	Comamonas	Comamonas_unclassified	aerobic_chemoheterotrophy,chemoheterotrophy
Otu00005	1.7629	4.56586	1.1803	2.50302	0.01942	Firmicutes	Bacilli	Bacillales	Bacillaceae	Bacillus	Bacillus_anthracis	invertebrate_parasites,human_pathogens_all,human_associated,animal_parasites_or_symbionts,nitrate_reduction
Otu01619	0	0	0	0	0.01942	Actinobacteria	Actinobacteria	Corynebacteriales	Mycobacteriaceae	Mycobacterium	uncultured_bacterium	aerobic_chemoheterotrophy,chemoheterotrophy
Otu01215	0	0	0	0	0.01942	Actinobacteria	Actinobacteria	Frankiales	Geodermatophilaceae	Blastococcus	uncultured_bacterium	aerobic_chemoheterotrophy,chemoheterotrophy
Otu01241	0	0	0	0	0.01942	Actinobacteria	Actinobacteria	Frankiales	Geodermatophilaceae	Blastococcus	uncultured_bacterium	aerobic_chemoheterotrophy,chemoheterotrophy
Otu01324	0	0	0	0	0.01942	Actinobacteria	Actinobacteria	Frankiales	Geodermatophilaceae	Geodermatophilus	uncultured_bacterium	manganese_oxidation
Otu01432	0	0	0	0	0.01942	Actinobacteria	Actinobacteria	Micrococcales	Microbacteriaceae	Microbacterium	Microbacterium_unclassified	aerobic_chemoheterotrophy,chemoheterotrophy
Otu01374	0	0	0	0	0.01942	Actinobacteria	Actinobacteria	Micromonosporales	Micromonosporaceae	Actinoplanes	Actinoplanes_unclassified	aerobic_chemoheterotrophy,chemoheterotrophy
Otu01159	0	0	0	0	0.01942	Actinobacteria	Actinobacteria	Propionibacteriales	Propionibacteriaceae	Microlunatus	Microlunatus_unclassified	aerobic_chemoheterotrophy,chemoheterotrophy
Otu01137	0	0	0	0	0.01942	Actinobacteria	Actinobacteria	Propionibacteriales	Propionibacteriaceae	Microlunatus	uncultured_bacterium	aerobic_chemoheterotrophy,chemoheterotrophy
Otu01150	0	0	0	0	0.01942	Actinobacteria	Actinobacteria	Propionibacteriales	Propionibacteriaceae	Microlunatus	uncultured_bacterium	aerobic_chemoheterotrophy,chemoheterotrophy
Otu01168	0	0	0	0	0.01942	Actinobacteria	Actinobacteria	Propionibacteriales	Propionibacteriaceae	Microlunatus	uncultured_bacterium	aerobic_chemoheterotrophy,chemoheterotrophy
Otu01692	0	0	0	0	0.01942	Actinobacteria	Actinobacteria	Pseudonocardiales	Pseudonocardiaceae	Actinophytocola	uncultured_bacterium	aerobic_chemoheterotrophy,chemoheterotrophy
Otu01409	0	0	0	0	0.01942	Actinobacteria	Actinobacteria	Pseudonocardiales	Pseudonocardiaceae	Pseudonocardia	uncultured_bacterium	aerobic_chemoheterotrophy,chemoheterotrophy
Otu01329	0	0	0	0	0.01942	Actinobacteria	Thermoleophilia	Solirubrobacterales	Solirubrobacteraceae	Solirubrobacter	uncultured_bacterium	aerobic_chemoheterotrophy,chemoheterotrophy
Otu01634	0	0	0	0	0.01942	Actinobacteria	Thermoleophilia	Solirubrobacterales	Solirubrobacteraceae	Solirubrobacter	uncultured_bacterium	aerobic_chemoheterotrophy,chemoheterotrophy
Otu01408	0	0	0	0	0.01942	Firmicutes	Bacilli	Bacillales	Alicyclobacillaceae	Tumebacillus	uncultured_bacterium	manganese_oxidation
Otu01376	0	0	0	0	0.01942	Proteobacteria	Alphaproteobacteria	Rhizobiales	Beijerinckiaceae	Microvirga	uncultured_bacterium	aerobic_chemoheterotrophy,chemoheterotrophy
Otu01370	0	0	0	0	0.01942	Proteobacteria	Gammaproteobacteria	Betaproteobacteriales	Nitrosomonadaceae	MND1	uncultured_Rhodocyclaceae_bacterium	aerobic_ammonia_oxidation,nitrification
Otu00859	0.00215778	0	0	0.000719259	0.0215778	Proteobacteria	Gammaproteobacteria	Pseudomonadales	Pseudomonadaceae	Pseudomonas	Pseudomonas_resinovorans	aerobic_chemoheterotrophy,chemoheterotrophy
Otu01070	0	0	0	0	0.0215778	Actinobacteria	Actinobacteria	Propionibacteriales	Nocardioidaceae	Nocardioides	uncultured_bacterium	aerobic_chemoheterotrophy,aromatic_compound_degradation,chemoheterotrophy
Otu01035	0	0	0	0	0.0215778	Actinobacteria	Actinobacteria	Propionibacteriales	Propionibacteriaceae	Microlunatus	Microlunatus_unclassified	aerobic_chemoheterotrophy,chemoheterotrophy
Otu01330	0	0	0	0	0.0215778	Actinobacteria	Actinobacteria	Propionibacteriales	Propionibacteriaceae	Microlunatus	uncultured_bacterium	aerobic_chemoheterotrophy,chemoheterotrophy
Otu01463	0	0	0	0	0.0215778	Actinobacteria	Actinobacteria	Propionibacteriales	Propionibacteriaceae	Microlunatus	uncultured_bacterium	aerobic_chemoheterotrophy,chemoheterotrophy
Otu01118	0	0	0	0	0.0215778	Actinobacteria	Actinobacteria	Streptomycetales	Streptomycetaceae	Streptomyces	Streptomyces_unclassified	aerobic_chemoheterotrophy,chemoheterotrophy
Otu01494	0	0	0	0	0.0215778	Actinobacteria	Thermoleophilia	Solirubrobacterales	Solirubrobacteraceae	Solirubrobacter	Solirubrobacter_unclassified	aerobic_chemoheterotrophy,chemoheterotrophy
Otu01282	0	0	0	0	0.0215778	Actinobacteria	Thermoleophilia	Solirubrobacterales	Solirubrobacteraceae	Solirubrobacter	uncultured_bacterium	aerobic_chemoheterotrophy,chemoheterotrophy
Otu01368	0	0	0	0	0.0215778	Proteobacteria	Alphaproteobacteria	Rhizobiales	Beijerinckiaceae	Microvirga	uncultured_alpha_proteobacterium	aerobic_chemoheterotrophy,chemoheterotrophy
Otu01315	0	0	0	0	0.0215778	Proteobacteria	Deltaproteobacteria	Myxococcales	Haliangiaceae	Haliangium	Haliangium_unclassified	predatory_or_exoparasitic
Otu01261	0	0	0	0	0.0215778	Proteobacteria	Gammaproteobacteria	Betaproteobacteriales	Nitrosomonadaceae	MND1	MND1_unclassified	aerobic_ammonia_oxidation,nitrification
Otu01375	0	0	0	0	0.0237355	Acidobacteria	Acidobacteriia	Solibacterales	Solibacteraceae_(Subgroup_3)	Bryobacter	uncultured_bacterium	aerobic_chemoheterotrophy,chemoheterotrophy
Otu01146	0	0	0	0	0.0237355	Actinobacteria	Actinobacteria	Frankiales	Geodermatophilaceae	Geodermatophilus	uncultured_bacterium	manganese_oxidation
Otu01256	0	0	0	0	0.0237355	Actinobacteria	Actinobacteria	Micromonosporales	Micromonosporaceae	Virgisporangium	Virgisporangium_unclassified	aerobic_chemoheterotrophy,chemoheterotrophy
Otu01062	0	0	0	0	0.0237355	Actinobacteria	Actinobacteria	Propionibacteriales	Propionibacteriaceae	Microlunatus	uncultured_bacterium	aerobic_chemoheterotrophy,chemoheterotrophy
Otu01246	0	0	0	0	0.0237355	Actinobacteria	Actinobacteria	Pseudonocardiales	Pseudonocardiaceae	Pseudonocardia	Pseudonocardia_unclassified	aerobic_chemoheterotrophy,chemoheterotrophy
Otu01073	0	0	0	0	0.0237355	Actinobacteria	Rubrobacteria	Rubrobacterales	Rubrobacteriaceae	Rubrobacter	Rubrobacter_unclassified	aerobic_chemoheterotrophy,nitrate_reduction,chemoheterotrophy
Otu01040	0	0	0	0	0.0237355	Actinobacteria	Thermoleophilia	Solirubrobacterales	Solirubrobacteraceae	Solirubrobacter	Solirubrobacter_unclassified	aerobic_chemoheterotrophy,chemoheterotrophy
Otu01242	0	0	0	0	0.0237355	Actinobacteria	Thermoleophilia	Solirubrobacterales	Solirubrobacteraceae	Solirubrobacter	uncultured_bacterium	aerobic_chemoheterotrophy,chemoheterotrophy
Otu01273	0	0	0	0	0.0237355	Nitrospirae	Nitrospira	Nitrospirales	Nitrospiraceae	Nitrospira	uncultured_bacterium	aerobic_nitrite_oxidation,nitrification
Otu01362	0	0	0	0	0.0237355	Proteobacteria	Alphaproteobacteria	Rhizobiales	Hyphomicrobiaceae	Pedomicrobium	metagenome	aerobic_chemoheterotrophy,chemoheterotrophy
Otu01139	0	0	0	0	0.0237355	Proteobacteria	Alphaproteobacteria	Rhizobiales	Hyphomicrobiaceae	Pedomicrobium	uncultured_bacterium	aerobic_chemoheterotrophy,chemoheterotrophy
Otu01075	0	0	0	0	0.0258933	Actinobacteria	Actinobacteria	Micromonosporales	Micromonosporaceae	Micromonospora	uncultured_bacterium	aerobic_chemoheterotrophy,chemoheterotrophy
Otu01111	0	0	0	0	0.0258933	Actinobacteria	Actinobacteria	Propionibacteriales	Propionibacteriaceae	Microlunatus	Microlunatus_unclassified	aerobic_chemoheterotrophy,chemoheterotrophy
Otu01079	0	0	0	0	0.0258933	Actinobacteria	Actinobacteria	Propionibacteriales	Propionibacteriaceae	Microlunatus	uncultured_bacterium	aerobic_chemoheterotrophy,chemoheterotrophy
Otu00844	0	0	0	0	0.0258933	Actinobacteria	Actinobacteria	Streptosporangiales	Thermomonosporaceae	Actinomadura	Thermomonosporaceae_bacterium_ACT-0131	aerobic_chemoheterotrophy,chemoheterotrophy
Otu00889	0	0	0	0	0.0258933	Proteobacteria	Alphaproteobacteria	Sphingomonadales	Sphingomonadaceae	Sphingomonas	metagenome	aerobic_chemoheterotrophy,chemoheterotrophy
Otu01192	0	0	0	0	0.0258933	Proteobacteria	Deltaproteobacteria	Myxococcales	Haliangiaceae	Haliangium	uncultured_bacterium	predatory_or_exoparasitic
Otu00967	0	0	0	0	0.0258933	Proteobacteria	Gammaproteobacteria	Betaproteobacteriales	Nitrosomonadaceae	Ellin6067	uncultured_bacterium	aerobic_ammonia_oxidation,nitrification
Otu00945	0	0	0	0	0.0280511	Actinobacteria	Actinobacteria	Frankiales	Geodermatophilaceae	Geodermatophilus	uncultured_bacterium	manganese_oxidation
Otu00987	0	0	0	0	0.0280511	Actinobacteria	Actinobacteria	Propionibacteriales	Propionibacteriaceae	Microlunatus	uncultured_bacterium	aerobic_chemoheterotrophy,chemoheterotrophy
Otu00994	0	0	0	0	0.0280511	Actinobacteria	Actinobacteria	Propionibacteriales	Propionibacteriaceae	Microlunatus	uncultured_bacterium	aerobic_chemoheterotrophy,chemoheterotrophy
Otu01131	0	0	0	0	0.0280511	Actinobacteria	Actinobacteria	Pseudonocardiales	Pseudonocardiaceae	Pseudonocardia	uncultured_bacterium	aerobic_chemoheterotrophy,chemoheterotrophy
Otu01095	0	0	0	0	0.0280511	Firmicutes	Bacilli	Bacillales	Bacillaceae	Fictibacillus	uncultured_bacterium	manganese_oxidation
Otu00869	0	0	0	0	0.0280511	Proteobacteria	Alphaproteobacteria	Rhizobiales	Beijerinckiaceae	Microvirga	uncultured_alpha_proteobacterium	aerobic_chemoheterotrophy,chemoheterotrophy
Otu00905	0	0	0	0	0.0280511	Proteobacteria	Deltaproteobacteria	Myxococcales	Haliangiaceae	Haliangium	Haliangium_unclassified	predatory_or_exoparasitic
Otu00780	0.00215778	0	0	0.000719259	0.0302089	Actinobacteria	Actinobacteria	Propionibacteriales	Nocardioidaceae	Nocardioides	Nocardioides_unclassified	aerobic_chemoheterotrophy,aromatic_compound_degradation,chemoheterotrophy
Otu01104	0	0	0	0	0.0302089	Actinobacteria	Actinobacteria	Propionibacteriales	Nocardioidaceae	Nocardioides	uncultured_bacterium	aerobic_chemoheterotrophy,aromatic_compound_degradation,chemoheterotrophy
Otu00948	0	0	0	0	0.0302089	Actinobacteria	Actinobacteria	Propionibacteriales	Propionibacteriaceae	Microlunatus	Microlunatus_unclassified	aerobic_chemoheterotrophy,chemoheterotrophy
Otu00980	0	0	0	0	0.0302089	Actinobacteria	Actinobacteria	Propionibacteriales	Propionibacteriaceae	Microlunatus	Microlunatus_unclassified	aerobic_chemoheterotrophy,chemoheterotrophy
Otu00897	0	0	0	0	0.0302089	Actinobacteria	Actinobacteria	Propionibacteriales	Propionibacteriaceae	Microlunatus	uncultured_bacterium	aerobic_chemoheterotrophy,chemoheterotrophy
Otu00942	0	0	0	0	0.0302089	Actinobacteria	Actinobacteria	Propionibacteriales	Propionibacteriaceae	Microlunatus	uncultured_bacterium	aerobic_chemoheterotrophy,chemoheterotrophy
Otu01022	0	0	0	0	0.0302089	Actinobacteria	Actinobacteria	Propionibacteriales	Propionibacteriaceae	Microlunatus	uncultured_bacterium	aerobic_chemoheterotrophy,chemoheterotrophy
Otu00791	0	0	0	0	0.0302089	Actinobacteria	Thermoleophilia	Solirubrobacterales	Solirubrobacteraceae	Solirubrobacter	uncultured_bacterium	aerobic_chemoheterotrophy,chemoheterotrophy
Otu00833	0	0	0	0	0.0302089	Actinobacteria	Thermoleophilia	Solirubrobacterales	Solirubrobacteraceae	Solirubrobacter	uncultured_bacterium	aerobic_chemoheterotrophy,chemoheterotrophy
Otu00932	0	0	0	0	0.0302089	Proteobacteria	Gammaproteobacteria	Betaproteobacteriales	Nitrosomonadaceae	mle1-7	uncultured_beta_proteobacterium	aerobic_ammonia_oxidation,nitrification
Otu00877	0	0	0	0	0.0323666	Acidobacteria	Subgroup_6	uncultured_Acidobacterium_sp.	uncultured_Acidobacterium_sp._unclassified	uncultured_Acidobacterium_sp._unclassified	uncultured_Acidobacterium_sp._unclassified	aerobic_chemoheterotrophy,chemoheterotrophy
Otu00730	0	0	0	0	0.0323666	Actinobacteria	Actinobacteria	Micromonosporales	Micromonosporaceae	Virgisporangium	Virgisporangium_unclassified	aerobic_chemoheterotrophy,chemoheterotrophy
Otu00906	0	0	0	0	0.0323666	Actinobacteria	Actinobacteria	Propionibacteriales	Nocardioidaceae	Nocardioides	uncultured_bacterium	aerobic_chemoheterotrophy,aromatic_compound_degradation,chemoheterotrophy
Otu00950	0	0	0	0	0.0323666	Actinobacteria	Actinobacteria	Propionibacteriales	Propionibacteriaceae	Microlunatus	uncultured_bacterium	aerobic_chemoheterotrophy,chemoheterotrophy
Otu00812	0	0	0	0	0.0323666	Actinobacteria	Rubrobacteria	Rubrobacterales	Rubrobacteriaceae	Rubrobacter	uncultured_bacterium	aerobic_chemoheterotrophy,nitrate_reduction,chemoheterotrophy
Otu00712	0	0	0	0	0.0323666	Proteobacteria	Alphaproteobacteria	Rhizobiales	Rhizobiaceae	Mesorhizobium	uncultured_bacterium	aerobic_chemoheterotrophy,ureolysis,chemoheterotrophy
Otu00682	0	0	0.00215778	0.000719259	0.0345244	Actinobacteria	Actinobacteria	Micrococcales	Microbacteriaceae	Agromyces	uncultured_bacterium	aerobic_chemoheterotrophy,chemoheterotrophy
Otu00860	0	0	0	0	0.0345244	Actinobacteria	Actinobacteria	Micromonosporales	Micromonosporaceae	Micromonospora	uncultured_bacterium	aerobic_chemoheterotrophy,chemoheterotrophy
Otu00838	0	0	0	0	0.0345244	Actinobacteria	Actinobacteria	Propionibacteriales	Propionibacteriaceae	Microlunatus	uncultured_bacterium	aerobic_chemoheterotrophy,chemoheterotrophy
Otu00970	0	0	0	0	0.0345244	Actinobacteria	Actinobacteria	Propionibacteriales	Propionibacteriaceae	Microlunatus	uncultured_bacterium	aerobic_chemoheterotrophy,chemoheterotrophy
Otu00794	0	0	0	0	0.0345244	Actinobacteria	Thermoleophilia	Solirubrobacterales	Solirubrobacteraceae	Solirubrobacter	uncultured_bacterium	aerobic_chemoheterotrophy,chemoheterotrophy
Otu00811	0	0	0	0	0.0345244	Proteobacteria	Alphaproteobacteria	Rhizobiales	Devosiaceae	Devosia	metagenome	aerobic_chemoheterotrophy,chemoheterotrophy
Otu00569	0	0	0	0	0.0366822	Acidobacteria	Acidobacteriia	Solibacterales	Solibacteraceae_(Subgroup_3)	Bryobacter	uncultured_bacterium	aerobic_chemoheterotrophy,chemoheterotrophy
Otu00677	0	0	0	0	0.0366822	Acidobacteria	Subgroup_6	uncultured_Acidobacterium_sp.	uncultured_Acidobacterium_sp._unclassified	uncultured_Acidobacterium_sp._unclassified	uncultured_Acidobacterium_sp._unclassified	aerobic_chemoheterotrophy,chemoheterotrophy
Otu00732	0	0	0	0	0.0366822	Actinobacteria	Actinobacteria	Propionibacteriales	Propionibacteriaceae	Microlunatus	uncultured_bacterium	aerobic_chemoheterotrophy,chemoheterotrophy
Otu00658	0	0	0	0	0.0366822	Proteobacteria	Deltaproteobacteria	Myxococcales	Haliangiaceae	Haliangium	uncultured_Myxococcales_bacterium	predatory_or_exoparasitic
Otu00924	0	0	0	0	0.0366822	Proteobacteria	Deltaproteobacteria	Myxococcales	Phaselicystidaceae	Phaselicystis	uncultured_Polyangiaceae_bacterium	predatory_or_exoparasitic
Otu00760	0	0	0	0	0.0366822	Proteobacteria	Gammaproteobacteria	Betaproteobacteriales	Nitrosomonadaceae	MND1	MND1_unclassified	aerobic_ammonia_oxidation,nitrification
Otu00709	0	0	0	0	0.0366822	Proteobacteria	Gammaproteobacteria	Betaproteobacteriales	Nitrosomonadaceae	MND1	uncultured_bacterium	aerobic_ammonia_oxidation,nitrification
Otu00733	0	0	0	0	0.0366822	Proteobacteria	Gammaproteobacteria	Betaproteobacteriales	Nitrosomonadaceae	MND1	uncultured_bacterium	aerobic_ammonia_oxidation,nitrification
Otu00808	0	0	0	0	0.03884	Actinobacteria	Actinobacteria	Corynebacteriales	Mycobacteriaceae	Mycobacterium	uncultured_bacterium	aerobic_chemoheterotrophy,chemoheterotrophy
Otu00697	0	0	0	0	0.03884	Actinobacteria	Actinobacteria	Micromonosporales	Micromonosporaceae	Actinoplanes	Actinoplanes_unclassified	aerobic_chemoheterotrophy,chemoheterotrophy
Otu00726	0	0	0	0	0.03884	Actinobacteria	Actinobacteria	Propionibacteriales	Nocardioidaceae	Nocardioides	Nocardioides_unclassified	aerobic_chemoheterotrophy,aromatic_compound_degradation,chemoheterotrophy
Otu00754	0	0	0	0	0.03884	Actinobacteria	Actinobacteria	Propionibacteriales	Nocardioidaceae	Nocardioides	Nocardioides_unclassified	aerobic_chemoheterotrophy,aromatic_compound_degradation,chemoheterotrophy
Otu00751	0	0	0	0	0.03884	Actinobacteria	Thermoleophilia	Solirubrobacterales	Solirubrobacteraceae	Solirubrobacter	Solirubrobacter_unclassified	aerobic_chemoheterotrophy,chemoheterotrophy
Otu00607	0	0	0.00215778	0.000719259	0.0409978	Actinobacteria	Actinobacteria	Propionibacteriales	Propionibacteriaceae	Microlunatus	Microlunatus_unclassified	aerobic_chemoheterotrophy,chemoheterotrophy
Otu00747	0	0	0	0	0.0409978	Actinobacteria	Actinobacteria	Propionibacteriales	Propionibacteriaceae	Microlunatus	Microlunatus_unclassified	aerobic_chemoheterotrophy,chemoheterotrophy
Otu00761	0	0	0	0	0.0409978	Actinobacteria	Actinobacteria	Pseudonocardiales	Pseudonocardiaceae	Pseudonocardia	uncultured_bacterium	aerobic_chemoheterotrophy,chemoheterotrophy
Otu00705	0.00215778	0	0	0.000719259	0.0431555	Actinobacteria	Actinobacteria	Streptomycetales	Streptomycetaceae	Streptomyces	Streptomyces_unclassified	aerobic_chemoheterotrophy,chemoheterotrophy
Otu00629	0	0	0	0	0.0431555	Actinobacteria	Actinobacteria	Micromonosporales	Micromonosporaceae	Micromonospora	uncultured_bacterium	aerobic_chemoheterotrophy,chemoheterotrophy
Otu00611	0	0	0	0	0.0431555	Actinobacteria	Actinobacteria	Propionibacteriales	Propionibacteriaceae	Microlunatus	uncultured_bacterium	aerobic_chemoheterotrophy,chemoheterotrophy
Otu00643	0	0	0	0	0.0431555	Actinobacteria	Actinobacteria	Pseudonocardiales	Pseudonocardiaceae	Crossiella	uncultured_bacterium	aerobic_chemoheterotrophy,chemoheterotrophy
Otu00595	0	0	0	0	0.0431555	Verrucomicrobia	Verrucomicrobiae	Chthoniobacterales	Xiphinematobacteraceae	Candidatus_Xiphinematobacter	uncultured_bacterium	animal_parasites_or_symbionts
Otu00584	0	0	0	0	0.0453133	Actinobacteria	Thermoleophilia	Solirubrobacterales	Solirubrobacteraceae	Solirubrobacter	Solirubrobacter_unclassified	aerobic_chemoheterotrophy,chemoheterotrophy
Otu00501	0	0	0	0	0.0496289	Actinobacteria	Actinobacteria	Frankiales	Acidothermaceae	Acidothermus	uncultured_bacterium	cellulolysis,aerobic_chemoheterotrophy,chemoheterotrophy
Otu00559	0	0	0	0	0.0517866	Actinobacteria	Actinobacteria	Frankiales	Geodermatophilaceae	Geodermatophilus	Geodermatophilus_ruber	manganese_oxidation
Otu00455	0	0	0	0	0.0517866	Actinobacteria	Actinobacteria	Micromonosporales	Micromonosporaceae	Actinoplanes	Actinoplanes_unclassified	aerobic_chemoheterotrophy,chemoheterotrophy
Otu00574	0	0	0	0	0.0517866	Actinobacteria	Rubrobacteria	Rubrobacterales	Rubrobacteriaceae	Rubrobacter	uncultured_bacterium	aerobic_chemoheterotrophy,nitrate_reduction,chemoheterotrophy
Otu00502	0	0	0	0	0.0517866	Firmicutes	Bacilli	Bacillales	Bacillaceae	Bacillus	Bacillus_subterraneus	manganese_respiration,iron_respiration,nitrate_respiration,nitrate_reduction,nitrogen_respiration,fumarate_respiration
Otu00583	0	0	0	0	0.0539444	Actinobacteria	Actinobacteria	Propionibacteriales	Nocardioidaceae	Nocardioides	Nocardioides_unclassified	aerobic_chemoheterotrophy,aromatic_compound_degradation,chemoheterotrophy
Otu00483	0	0	0	0	0.0539444	Actinobacteria	Actinobacteria	Propionibacteriales	Propionibacteriaceae	Microlunatus	uncultured_bacterium	aerobic_chemoheterotrophy,chemoheterotrophy
Otu00538	0	0	0	0	0.0539444	Actinobacteria	Actinobacteria	Pseudonocardiales	Pseudonocardiaceae	Pseudonocardia	uncultured_bacterium	aerobic_chemoheterotrophy,chemoheterotrophy
Otu00528	0	0	0	0	0.0539444	Actinobacteria	Thermoleophilia	Solirubrobacterales	Solirubrobacteraceae	Solirubrobacter	uncultured_bacterium	aerobic_chemoheterotrophy,chemoheterotrophy
Otu00002	9.03677	15.8208	22.8983	15.9186	0.0561022	Proteobacteria	Gammaproteobacteria	Enterobacteriales	Enterobacteriaceae	Serratia	Serratia_marcescens	chitinolysis,nitrate_ammonification,nitrite_ammonification,nitrite_respiration,fermentation,human_pathogens_all,human_associated,animal_parasites_or_symbionts,plant_pathogen,nitrate_respiration,nitrate_reduction,nitrogen_respiration,chemoheterotrophy
Otu00580	0	0	0	0	0.0561022	Actinobacteria	Actinobacteria	Propionibacteriales	Nocardioidaceae	Nocardioides	uncultured_bacterium	aerobic_chemoheterotrophy,aromatic_compound_degradation,chemoheterotrophy
Otu00513	0	0	0	0	0.0561022	Actinobacteria	Actinobacteria	Pseudonocardiales	Pseudonocardiaceae	Pseudonocardia	uncultured_bacterium	aerobic_chemoheterotrophy,chemoheterotrophy
Otu00491	0	0	0	0	0.0561022	Actinobacteria	Actinobacteria	Streptosporangiales	Streptosporangiaceae	Nonomuraea	metagenome	aerobic_chemoheterotrophy,chemoheterotrophy
Otu00443	0	0	0	0	0.0561022	Actinobacteria	Thermoleophilia	Solirubrobacterales	Solirubrobacteraceae	Solirubrobacter	Solirubrobacter_unclassified	aerobic_chemoheterotrophy,chemoheterotrophy
Otu00440	0	0	0	0	0.0604177	Actinobacteria	Thermoleophilia	Solirubrobacterales	Solirubrobacteraceae	Solirubrobacter	uncultured_bacterium	aerobic_chemoheterotrophy,chemoheterotrophy
Otu00379	0	0	0	0	0.0625755	Actinobacteria	Actinobacteria	Micromonosporales	Micromonosporaceae	Dactylosporangium	uncultured_bacterium	aerobic_chemoheterotrophy,chemoheterotrophy
Otu00427	0	0	0	0	0.0647333	Actinobacteria	Rubrobacteria	Rubrobacterales	Rubrobacteriaceae	Rubrobacter	uncultured_bacterium	aerobic_chemoheterotrophy,nitrate_reduction,chemoheterotrophy
Otu00001	72.2941	55.3815	50.6387	59.4381	0.0668911	Proteobacteria	Gammaproteobacteria	Enterobacteriales	Enterobacteriaceae	Enterobacter	Enterobacter_asburiae	fermentation,human_gut,human_associated,mammal_gut,animal_parasites_or_symbionts,nitrate_reduction,chemoheterotrophy,Phosphate_solubilization
Otu00376	0	0	0	0	0.0668911	Actinobacteria	Actinobacteria	Propionibacteriales	Propionibacteriaceae	Microlunatus	uncultured_bacterium	aerobic_chemoheterotrophy,chemoheterotrophy
Otu00414	0	0	0	0	0.0712066	Proteobacteria	Alphaproteobacteria	uncultured	uncultured_Stella_sp.	uncultured_Stella_sp._unclassified	uncultured_Stella_sp._unclassified	aerobic_chemoheterotrophy,chemoheterotrophy
Otu00368	0	0	0	0	0.0733644	Actinobacteria	Actinobacteria	Propionibacteriales	Nocardioidaceae	Nocardioides	uncultured_bacterium	aerobic_chemoheterotrophy,aromatic_compound_degradation,chemoheterotrophy
Otu00410	0	0	0	0	0.0755222	Actinobacteria	Thermoleophilia	Solirubrobacterales	Solirubrobacteraceae	Solirubrobacter	metagenome	aerobic_chemoheterotrophy,chemoheterotrophy
Otu00370	0	0	0	0	0.07768	Acidobacteria	Subgroup_6	uncultured_Acidobacterium_sp.	uncultured_Acidobacterium_sp._unclassified	uncultured_Acidobacterium_sp._unclassified	uncultured_Acidobacterium_sp._unclassified	aerobic_chemoheterotrophy,chemoheterotrophy
Otu00333	0	0	0	0	0.0798377	Proteobacteria	Alphaproteobacteria	Rhizobiales	Beijerinckiaceae	Microvirga	uncultured_bacterium	aerobic_chemoheterotrophy,chemoheterotrophy
Otu00319	0	0	0	0	0.0884688	Actinobacteria	Actinobacteria	Propionibacteriales	Propionibacteriaceae	Microlunatus	uncultured_actinobacterium	aerobic_chemoheterotrophy,chemoheterotrophy
Otu00340	0	0	0	0	0.0884688	Actinobacteria	Actinobacteria	Propionibacteriales	Propionibacteriaceae	Microlunatus	uncultured_bacterium	aerobic_chemoheterotrophy,chemoheterotrophy
Otu00301	0	0	0	0	0.0884688	Firmicutes	Bacilli	Bacillales	Planococcaceae	Domibacillus	Domibacillus_unclassified	aerobic_chemoheterotrophy,chemoheterotrophy
Otu00304	0	0	0	0	0.0906266	Proteobacteria	Deltaproteobacteria	Desulfarculales	Desulfarculaceae	uncultured	uncultured_bacterium	sulfate_respiration,respiration_of_sulfur_compounds
Otu00306	0	0	0	0	0.0927844	Actinobacteria	Actinobacteria	Propionibacteriales	Propionibacteriaceae	Microlunatus	uncultured_bacterium	aerobic_chemoheterotrophy,chemoheterotrophy
Otu00316	0	0	0	0	0.0949422	Actinobacteria	Actinobacteria	Propionibacteriales	Propionibacteriaceae	Microlunatus	uncultured_bacterium	aerobic_chemoheterotrophy,chemoheterotrophy
Otu00310	0	0	0	0	0.0970999	Actinobacteria	Actinobacteria	Propionibacteriales	Propionibacteriaceae	Microlunatus	uncultured_bacterium	aerobic_chemoheterotrophy,chemoheterotrophy
Otu00253	0	0	0	0	0.103573	Actinobacteria	Actinobacteria	Streptomycetales	Streptomycetaceae	Streptomyces	Streptomyces_unclassified	aerobic_chemoheterotrophy,chemoheterotrophy
Otu00265	0	0	0	0	0.107889	Actinobacteria	Actinobacteria	Frankiales	Nakamurellaceae	Nakamurella	uncultured_bacterium	aerobic_chemoheterotrophy,chemoheterotrophy
Otu00263	0	0	0	0	0.110047	Actinobacteria	Actinobacteria	Propionibacteriales	Propionibacteriaceae	Microlunatus	uncultured_bacterium	aerobic_chemoheterotrophy,chemoheterotrophy
Otu00062	0.0539444	0.0992577	0.03884	0.064014	0.112204	Actinobacteria	Actinobacteria	Micrococcales	Microbacteriaceae	Microbacterium	uncultured_bacterium	aerobic_chemoheterotrophy,chemoheterotrophy
Otu00268	0	0	0	0	0.114362	Proteobacteria	Alphaproteobacteria	Reyranellales	Reyranellaceae	Reyranella	uncultured_bacterium	aerobic_chemoheterotrophy,chemoheterotrophy
Otu00261	0	0	0	0	0.11652	Proteobacteria	Gammaproteobacteria	Betaproteobacteriales	Nitrosomonadaceae	MND1	uncultured_bacterium	aerobic_ammonia_oxidation,nitrification
Otu00257	0	0	0	0	0.118678	Actinobacteria	Actinobacteria	Propionibacteriales	Propionibacteriaceae	Microlunatus	uncultured_bacterium	aerobic_chemoheterotrophy,chemoheterotrophy
Otu00242	0	0	0	0	0.122993	Nitrospirae	Nitrospira	Nitrospirales	Nitrospiraceae	Nitrospira	uncultured_bacterium	aerobic_nitrite_oxidation,nitrification
Otu00228	0	0	0	0	0.127309	Actinobacteria	Actinobacteria	Pseudonocardiales	Pseudonocardiaceae	Pseudonocardia	uncultured_bacterium	aerobic_chemoheterotrophy,chemoheterotrophy
Otu00229	0	0	0	0	0.133782	Actinobacteria	Actinobacteria	Corynebacteriales	Mycobacteriaceae	Mycobacterium	uncultured_bacterium	aerobic_chemoheterotrophy,chemoheterotrophy
Otu00208	0	0	0	0	0.133782	Proteobacteria	Alphaproteobacteria	Sphingomonadales	Sphingomonadaceae	Sphingomonas	uncultured_Sphingomonadaceae_bacterium	aerobic_chemoheterotrophy,chemoheterotrophy
Otu00220	0	0	0	0	0.138098	Actinobacteria	Actinobacteria	Propionibacteriales	Propionibacteriaceae	Microlunatus	uncultured_bacterium	aerobic_chemoheterotrophy,chemoheterotrophy
Otu00189	0	0	0.00215778	0.000719259	0.166149	Actinobacteria	Actinobacteria	Propionibacteriales	Nocardioidaceae	Marmoricola	uncultured_bacterium	aerobic_chemoheterotrophy,chemoheterotrophy
Otu00180	0	0	0	0	0.181253	Actinobacteria	Actinobacteria	Frankiales	Geodermatophilaceae	Blastococcus	Blastococcus_unclassified	aerobic_chemoheterotrophy,chemoheterotrophy
Otu00175	0	0	0	0	0.192042	Actinobacteria	Actinobacteria	Frankiales	Geodermatophilaceae	Blastococcus	uncultured_bacterium	aerobic_chemoheterotrophy,chemoheterotrophy
Otu00166	0	0	0	0	0.202831	Proteobacteria	Alphaproteobacteria	Rhizobiales	Xanthobacteraceae	Bradyrhizobium	uncultured_bacterium	nitrogen_fixation,aerobic_chemoheterotrophy,chemoheterotrophy
Otu00150	0	0	0	0	0.217935	Actinobacteria	Rubrobacteria	Rubrobacterales	Rubrobacteriaceae	Rubrobacter	Rubrobacter_unclassified	aerobic_chemoheterotrophy,nitrate_reduction,chemoheterotrophy
Otu00153	0	0	0	0	0.224409	Proteobacteria	Alphaproteobacteria	Rhizobiales	Hyphomicrobiaceae	Pedomicrobium	uncultured_bacterium	aerobic_chemoheterotrophy,chemoheterotrophy
Otu00145	0	0	0	0	0.235198	Actinobacteria	Actinobacteria	Frankiales	Acidothermaceae	Acidothermus	uncultured_bacterium	cellulolysis,aerobic_chemoheterotrophy,chemoheterotrophy
Otu00138	0	0	0	0	0.267564	Actinobacteria	Actinobacteria	Propionibacteriales	Propionibacteriaceae	Microlunatus	Microlunatus_unclassified	aerobic_chemoheterotrophy,chemoheterotrophy
Otu00126	0	0	0.00215778	0.000719259	0.293458	Actinobacteria	Actinobacteria	Frankiales	Geodermatophilaceae	Geodermatophilus	uncultured_bacterium	manganese_oxidation
Otu00106	0.00863111	0.00431555	0	0.00431555	0.304247	Actinobacteria	Actinobacteria	Streptomycetales	Streptomycetaceae	Streptomyces	Streptomyces_sp.	aerobic_chemoheterotrophy,chemoheterotrophy
Otu00109	0	0	0	0	0.315035	Actinobacteria	Actinobacteria	Propionibacteriales	Propionibacteriaceae	Microlunatus	uncultured_bacterium	aerobic_chemoheterotrophy,chemoheterotrophy
Otu00090	0	0	0.00215778	0.000719259	0.371138	Actinobacteria	Thermoleophilia	Solirubrobacterales	Solirubrobacteraceae	Solirubrobacter	uncultured_bacterium	aerobic_chemoheterotrophy,chemoheterotrophy
Otu00085	0	0	0	0	0.442344	Actinobacteria	Actinobacteria	Micromonosporales	Micromonosporaceae	Micromonospora	Micromonospora_aurantiaca	cellulolysis,aerobic_chemoheterotrophy,nitrate_reduction,chemoheterotrophy
Otu00051	0	0	0	0	0.761695	Actinobacteria	Actinobacteria	Propionibacteriales	Propionibacteriaceae	Microlunatus	uncultured_bacterium	aerobic_chemoheterotrophy,chemoheterotrophy
Otu00007	0.00215778	0.00215778	0.00215778	0.00215778	6.01157	Actinobacteria	Actinobacteria	Propionibacteriales	Propionibacteriaceae	Microlunatus	uncultured_bacterium	aerobic_chemoheterotrophy,chemoheterotrophy
